# Supplementary material for: Nontargeted Metabolomics as a Screening Tool for Estimating Bioactive Metabolites in the Extracts of 50 Indigenous Korean Plants
Source: Metabolites. 2021 Aug 30;11(9):585. doi: 10.3390/metabo11090585 (PMC8468114; doi:10.3390/metabo11090585)
Supplement: Supplementary file 1 [file metabolites-11-00585-s001.zip]

Archive with 3 entries (2 files):
- metabolites-1340905-supplementary/
- metabolites-1340905-supplementary/raw data.xlsx
- metabolites-1340905-supplementary/supplemetary information_revision.pdf
