# Supplementary material for: Nontargeted Metabolomics as a Screening Tool for Estimating Bioactive Metabolites in the Extracts of 50 Indigenous Korean Plants
Source: Metabolites. 2021 Aug 30;11(9):585. doi: 10.3390/metabo11090585 (PMC8468114; doi:10.3390/metabo11090585)
Supplement: Supplementary file 1 [file metabolites-11-00585-s001.zip › metabolites-1340905-supplementary/raw data.xlsx]

## Sheet: NO inhibitory
Peak Nr	Tentative metabolites	RT (min)	Mass	M1.VIP[1]	M1.VIP[2]	1_lar1_pos1	1_lar1_pos2	1_lar1_pos3	2_lar2_pos1	2_lar2_pos2	2_lar2_pos3	3_ama1_pos1	3_ama1_pos2	3_ama1_pos3	4_ama2_pos1	4_ama2_pos2	4_ama2_pos3	5_ama3-pos1	5_ama3-pos2	5_ama3-pos3	6_api1-pos1	6_api1-pos2	6_api1-pos3	7_ara1-pos1	7_ara1-pos2	7_ara1-pos3	8_ara2-pos1	8_ara2-pos2	8_ara2-pos3	9_fag1-pos1	9_fag1-pos2	9_fag1-pos3	10_ran1-pos1	10_ran1-pos2	10_ran1-pos3	11_ran2-pos1	11_ran2-pos2	11_ran2-pos3	12_com1-pos1	12_com1-pos2	12_com1-pos3	13_ast1-pos1	13_ast1-pos2	13_ast1-pos3	14_ast2-pos1	14_ast2-pos2	14_ast2-pos3	15_ela1-pos1	15_ela1-pos2
3266	Quinic acid	0.901103	215.053	1.37424	1.23193	77	77	77	77	77	77	77	77	77	77	77	77	77	77	77	77	77	69207	77	77	77	77	77	77	77	77	77	77	77	77	77	77	77	2102	1255	2273	77	77	77	77	77	77	77	77
7074	Di-caffeoyl acid derivative	0.888363	365.107	1.28941	1.17628	77	77	77	77	77	77	77	77	77	77	77	77	77	77	77	77	77	77	77	77	77	77	77	77	77	77	77	77	77	77	77	77	77	77	77	77	77	77	77	77	77	77	77	77
6817	3-O-caffeoylquinic acid	1.48131	355.101	1.01314	1.01946	77	317976	77	65664	66511	58600	2747	444	77	77	77	10517	77	77	5217	22032	22687	22079	84819	59570	63883	354523	324279	309422	77	13671	13489	6781	77	77	77	4543	77	19380	77	19186	77	170910	161212	66081	77	100483	77	77
18139	Procyanidin trimer	4.57679	867.214	3.39235	2.7593	77	77	77	77	77	77	77	77	77	77	77	77	77	77	77	77	77	77	77	77	77	77	1527	1528	60081	58890	61979	666	77	77	77	504	431	77	77	77	1946	1828	77	77	77	77	77	77
8468	Roseoside	4.17281	409.186	0.16048	0.68721	271508	275410	269716	116760	115398	109339	48657	77	50269	43009	43724	45751	35618	35384	34235	54352	46630	50193	52177	51889	51088	205510	199028	208205	15000	14083	13993	28024	28587	28190	77	77	77	222742	211595	210165	138043	157351	150451	21383	27213	26460	149046	150446
5156	Epicatechin	4.18778	291.088	3.62554	2.95304	12142	11622	11315	77	77	77	77	77	77	77	77	77	77	77	77	77	77	77	77	77	77	10768	11720	11655	376102	358500	382687	77	77	77	77	77	77	77	77	77	77	77	77	77	77	77	77	77
7207	Nepetaside	4.21748	369.154	1.22405	1.58699	77	77	77	77	77	77	77	77	77	77	77	77	77	77	77	14309	12891	12627	77	11231	77	27716	77	26354	77	77	77	10587	77	10354	77	77	77	77	77	77	77	77	77	77	77	77	77	77
6335	4-p-coumaroylquinic acid	4.29076	339.111	0.484517	0.569761	77	77	77	77	20786	20142	77	77	13059	77	77	2395	77	77	77	42276	40362	38939	249819	254881	244717	189646	192661	202698	34556	35491	36376	3316	2398	2190	14621	77	15715	77	4494	77	143057	151227	163111	150671	145417	148459	16371	19468
13635	Rutin	4.79939	611.17	0.176249	0.758709	380877	78035	77219	34338	33430	34847	1745898	77	77	256219	264905	271640	77	77	77	10297	9506	9626	77	77	77	77	15849	15240	412724	385152	383985	77	77	3620	77	77	77	806159	804265	740026	77	77	77	77	77	77	736484	727541
10085	Isoquercitrin	4.9079	465.106	1.25142	1.14983	137989	141104	140162	34638	37008	37072	229295	236759	242671	18473	19071	20328	77	77	77	77	77	184664	1348117	1380842	1384553	6422163	6689736	6620651	1039801	1016759	995705	77	77	77	77	77	77	319651	319011	306815	77	77	77	77	77	77	153235	151921
13302	Isovitexin 7-O-glucoside	4.99611	595.169	0.415296	0.790097	77	30447	32591	77	77	77	1835290	1835404	1942567	151616	152226	154228	77	77	77	77	24816	24263	77	77	77	77	77	77	38813	77	40998	77	77	77	77	77	77	77	308671	77	77	77	77	77	77	77	429484	422030
9638	Quercitrin	5.35396	449.11	0.915395	0.743261	77	77	77	77	77	77	77	77	77	77	77	77	77	77	77	77	77	77	77	77	77	77	77	77	77	77	77	77	77	77	77	77	77	77	77	77	77	77	77	77	77	77	77	77
11433	Dicaffeoylquinic acid	5.57844	517.135	0.248716	0.553442	316829	325166	331407	310146	311735	320008	77	77	77	77	2337	2478	77	77	77	15802	14273	15346	142053	146512	142880	77	77	77	77	77	77	52037	50935	50572	77	77	77	16353	15748	14556	1318201	1359194	1359009	1200159	1151730	1117217	77	77
6712	Oxo-dihydroxy-octadecenoic acid	6.36347	351.217	0.975851	0.831726	403477	77	77	182716	191953	180875	155997	110644	111508	137882	50304	132865	20165	19740	77	25320	55228	23450	77	338725	77	77	77	77	132026	133799	129446	77	77	77	78322	73513	72331	133245	131418	129427	87484	88814	18805	44714	43606	45300	749182	709412
6925	Matairesinol	6.70753	359.151	1.60946	1.33738	77	77	77	77	77	77	77	77	77	77	77	77	77	77	77	304956	287898	269966	77	77	77	77	77	77	38576	40294	39708	77	77	77	77	15792	77	77	77	77	77	77	77	34215	77	32196	77	77
5430	Hesperetin	6.45289	303.088	0.560344	0.775771	77	77	77	77	77	77	77	77	77	77	77	77	77	77	77	77	77	77	77	77	77	77	77	77	77	77	77	77	77	77	77	77	77	77	77	77	77	77	77	25399	25379	21864	77	77
4678	Apigenin	6.47852	271.062	0.0547805	0.935822	77	77	77	77	77	77	77	77	77	77	77	77	77	77	77	77	77	77	77	77	77	77	77	77	4978	6414	6309	77	77	77	77	77	77	5013	77	4733	168536	171290	177488	279279	280731	260626	77	77
6777	Trihydroxy-octadecenoic acid	6.59298	353.232	2.11849	2.03923	250059	252225	77	32559	31392	30892	77	435158	502468	226331	224090	233826	268098	265915	260185	359697	361563	345709	591228	588707	574087	77	77	77	169209	160357	77	29810	31723	30508	77	77	67706	211326	201852	203381	77	170846	151278	77	41701	77	57554	56627
11969	Amentoflavone	6.9223	539.102	0.151263	1.27842	5023	77	77	77	77	77	77	77	77	77	77	77	77	77	77	77	77	77	77	77	77	77	77	77	77	77	77	77	77	77	77	77	77	8272	8046	8921	77	77	77	77	77	77	77	77
5575	Dihydrocapsiate	7.25055	309.207	0.696333	0.915964	49796	49100	49558	34490	28894	29771	43421	44700	42240	32100	77	33923	77	77	77	77	77	77	77	77	77	33752	34522	36811	31490	35363	33648	77	77	77	77	77	77	144700	139697	159375	77	22406	24353	15566	16234	15459	525255	513058
12314	Sequioaflavone	7.97886	553.115	0.0741226	1.07744	6781	77	77	77	77	77	77	77	77	77	77	77	77	77	77	77	77	77	77	77	77	77	77	77	77	77	77	77	77	77	3942	77	77	77	77	77	77	77	77	77	77	77	77	77
11972	Robustaflavone	7.75765	539.102	0.58769	1.34848	77	77	77	77	77	77	77	77	77	77	77	77	77	77	77	77	77	77	77	77	77	77	77	77	77	77	77	77	77	77	77	77	77	77	77	77	77	77	77	77	77	77	77	77
15394	Gingerglycolipid A	7.94071	699.36	0.337814	0.330449	258154	247646	260034	18451	18809	19997	77	77	77	304777	320353	296790	7024	77	77	77	77	77	79450	75275	78108	148369	143329	141050	104714	102235	101867	77	77	77	39524	38101	37804	260236	287418	288948	212227	208756	227314	586116	551100	537406	627657	601883
12641	Ginkgetin	8.42848	567.132	0.937041	1.4615	11394	77	77	77	77	77	77	77	77	77	77	77	77	77	77	77	77	77	77	77	77	77	77	77	77	77	77	77	77	77	77	77	77	77	77	77	77	77	77	77	77	77	77	77
11510	LysoPC(18:2)	8.80336	520.341	0.0892235	0.322626	1299835	1290377	1335648	77	77	186154	280422	279698	280974	384086	386714	387657	202010	212529	3919	97212	84070	85339	970513	971201	949673	77	77	928584	1273243	1136288	26351	77	343204	348435	1136968	1181981	1186295	1002986	975715	991602	2537300	2577974	2472260	1333451	1310352	1262611	659567	77
10918	LysoPC(16:0)	9.22232	496.342	0.355673	0.783002	1627098	1566807	1536396	1465225	1485120	1422967	450553	440297	432369	351172	352537	358015	320732	337476	337502	118003	119350	125834	4038971	4149991	3894519	4238746	4138460	4246509	3821364	41470	3690283	77	77	77	476466	484480	484183	801645	739078	758679	3507342	3423263	3439232	2384773	2313038	2449048	4225675	4310181
12997	Sciadopitysin	9.11649	581.148	0.500609	1.40584	17591	77	77	77	77	77	77	77	77	77	77	77	77	77	77	77	77	77	77	77	77	77	77	77	77	77	77	77	77	77	77	77	77	77	77	77	77	77	77	77	77	77	77	77
11557	LysoPC(18:1)	9.63186	522.358	0.169549	0.355824	1059049	1056433	1113431	106952	99309	95759	135628	136123	77	105676	77	106649	163359	172385	171863	77	39785	43319	291116	293801	289568	296105	286233	300788	670655	658522	677862	136181	77	132435	309490	294763	285563	720772	710906	712138	469396	484131	444384	77	363520	337530	3306341	3278981
5772	N.I. (1)	4.9585	317.14	1.00598	1.43331	77	77	77	77	77	77	77	77	77	77	77	13859	77	77	77	77	77	77	77	77	77	77	77	77	77	77	77	77	77	77	77	77	77	77	77	77	77	77	77	77	10986	77	77	77
11815	N.I. (2)	4.93335	533.202	1.20169	1.50044	56385	62178	63583	77	77	77	77	77	77	6083	77	6149	3018	77	77	77	77	77	77	77	6877	77	77	77	216390	204197	197007	77	77	77	77	77	77	4538	77	3126	28764	32750	13538	77	27579	29088	16977	17954
14956	N.I. (3)	8.58517	677.375	0.416083	0.588932	62147	77	61586	31294	77	77	11162	10912	10314	97145	96815	101771	77	77	77	7439	7169	6610	152981	141618	145369	120204	126001	122969	253111	237292	241912	78752	77866	77931	77	77	77	153733	154096	151253	77	39819	77	154694	154447	162508	77	470541
[truncated: 106 more columns]

## Sheet: NO heatmap
Tentative metabolites	RT (min)	Mass	M1.VIP[1]	M1.VIP[2]	ran1	ran2	com1	ast1	ast2	ela1	ela2	ara3	ara4	ara5	lar1	cel1	lil1	lil2	lil3	lil4	lau1	lau2	lau3	lau4	lam1	lar2	lam2	gra1	pin1	pin2	pla1	cup1	cup2	cup3	sol1	sol2	ama1	fab1	fab2	cuc1	cuc2	cuc3	cuc4	typ1	typ2	rut1	rut2	ama2	rut3
Quinic acid	0.901103	215.053	1.37424	1.23193	0.0419396	0.0419396	1.02216	0.0419396	0.0419396	0.0419396	0.0419396	0.0419396	0.0419396	0.0419396	0.0419396	0.0419396	2.27708	4.93689	7.90643	6.76426	0.0419396	0.0419396	0.0419396	0.592964	0.911415	0.0419396	1.14835	0.478584	0.324079	0.0419396	0.0419396	0.0419396	0.0419396	0.174113	1.91615	3.47409	0.0419396	0.0419396	0.0419396	0.0419396	3.59682	0.0419396	0.0419396	0.0419396	0.457705	0.0419396	0.0419396	0.0419396	0.0419396
Di-caffeoyl acid derivative	0.888363	365.107	1.28941	1.17628	0.000792635	0.000792635	0.000792635	0.000792635	0.000792635	0.000792635	0.000792635	0.000792635	0.000792635	0.000792635	0.000792635	0.000792635	14.7707	0.000792635	0.000792635	0.000792635	0.000792635	0.000792635	0.000792635	0.000792635	0.000792635	0.000792635	0.000792635	0.000792635	0.000792635	0.000792635	0.000792635	0.000792635	0.000792635	0.000792635	0.000792635	0.000792635	0.000792635	0.000792635	0.000792635	0.000792635	30.9455	0.0209585	0.000792635	4.22635	0.000792635	0.000792635	0.000792635	0.000792635	0.000792635
3-O-caffeoylquinic acid	1.48131	355.101	1.01314	1.01946	0.0653446	0.0442572	0.364111	3.13012	1.57016	0.00217658	2.95096	5.6336	9.00984	1.55209	2.99756	0.0499672	0.243984	0.320843	0.0652032	0.00217658	0.00217658	0.0134175	3.04476	0.00217658	0.00217658	1.79756	0.750007	0.00217658	0.00217658	0.00717047	0.125563	0.00217658	0.0102893	0.00217658	0.154763	0.189165	0.0307925	0.00217658	0.101951	0.00217658	0.00217658	0.00217658	0.10702	1.79958	0.368832	0.398814	0.00217658	0.100547	0.760701
Procyanidin trimer	4.57679	867.214	3.39235	2.7593	0.00547892	0.00676179	0.00154345	0.0257309	0.00154345	0.00154345	0.0680589	0.00154345	0.0247487	0.00489762	0.00154345	0.00154345	0.00154345	0.00154345	0.00154345	0.00154345	22.2251	0.253854	10.3531	0.479279	0.00154345	0.00154345	0.00154345	0.00154345	4.10385	0.00154345	0.00154345	0.780492	10.2577	0.00154345	0.0116661	0.00154345	0.00154345	0.00154345	0.00154345	0.00154345	0.00154345	0.00154345	0.00154345	0.0699498	0.00154345	0.00154345	0.033408	0.00154345	0.0180403
Roseoside	4.17281	409.186	0.16048	0.68721	0.178982	0.000487552	1.36029	0.941006	0.158414	0.950426	0.544359	0.0313405	0.0175772	1.12349	1.7236	0.082449	0.10269	1.20871	0.112895	1.14885	2.11233	1.28559	1.71185	0.493259	1.10903	0.720768	0.890854	1.1703	0.445791	1.42208	0.000487552	1.64958	1.60127	1.86624	0.199687	0.356196	0.208957	6.16694	5.31169	1.63795	0.647376	2.29497	0.993884	1.15414	0.594043	1.45976	0.0998911	0.279623	0.177051
Epicatechin	4.18778	291.088	3.62554	2.95304	0.000596542	0.000596542	0.000596542	0.000596542	0.000596542	0.000596542	1.05888	0.000596542	0.000596542	0.000596542	0.0905892	0.000596542	0.217818	0.000596542	0.000596542	0.000596542	19.29	0.000596542	8.88545	0.119603	0.000596542	0.000596542	0.000596542	0.0175838	4.31551	0.000596542	0.000596542	0.844683	11.865	0.000596542	0.000596542	0.000596542	0.000596542	0.000596542	0.000596542	0.000596542	0.000596542	0.000596542	0.000596542	0.118213	0.180383	0.000596542	0.00190842	0.000596542	0.000596542
Nepetaside	4.21748	369.154	1.22405	1.58699	0.976572	0.0107331	0.0107331	0.0107331	0.0107331	0.0107331	0.0107331	0.0107331	0.0107331	1.92796	0.0107331	0.0107331	0.344806	0.0107331	0.0107331	0.0107331	0.0107331	0.85126	0.625586	0.435457	4.20905	0.0107331	0.36525	0.0107331	15.2012	4.16918	0.586789	10.5559	0.0107331	0.670656	0.0107331	0.0107331	0.0107331	0.0107331	1.14152	0.0107331	0.0107331	1.53265	0.0107331	1.17813	0.0107331	0.0107331	0.0107331	0.0107331	0.0107331
4-p-coumaroylquinic acid	4.29076	339.111	0.484517	0.569761	0.074248	0.285691	0.043662	4.29664	4.17595	0.521596	0.00216995	3.4769	4.95426	4.74996	0.00216995	0.00216995	0.955342	0.00216995	3.55265	0.721983	0.00216995	0.183394	0.00216995	0.00216995	0.282028	0.38519	0.189734	1.01059	0.0633231	1.9184	0.00216995	0.00216995	0.0597253	0.00216995	0.447122	0.37062	0.124119	0.181252	0.00216995	0.103585	0.00216995	0.12473	0.00216995	0.47009	0.00216995	0.406241	0.00216995	0.0239446	1.13534
Rutin	4.79939	611.17	0.176249	0.758709	0.00515439	0.000315491	3.21016	0.000315491	0.000315491	3.01452	0.000315491	0.21637	0.467706	0.34485	0.732228	0.696689	0.000315491	3.72811	1.45194	2.0276	0.0933841	0.0172195	1.20396	0.0671054	2.19321	0.140148	3.7231	0.0204783	0.000315491	0.00201587	0.1397	0.333985	0.843045	0.0171226	1.49529	1.45557	2.38469	0.155153	0.131698	2.7345	0.153316	0.000315491	0.542376	10.9239	0.331318	0.125679	1.19716	1.08273	0.897065
Isoquercitrin	4.9079	465.106	1.25142	1.14983	0.00014542	0.00014542	0.595201	0.00014542	0.00014542	0.289169	0.00014542	0.00014542	3.57942	3.02405	0.263931	0.00014542	0.00343028	2.09569	0.156393	1.91337	5.82784	0.109092	0.0664086	0.596339	0.567346	0.0684407	0.0869909	0.0146308	0.0904929	0.018865	2.56106	0.122931	0.00014542	0.0242184	0.394537	0.671322	0.44616	0.0319043	0.00635757	0.642105	0.00014542	1.92141	0.264198	6.4321	0.00014542	0.00014542	0.00014542	0.0364318	0.0267812
Isovitexin 7-O-glucoside	4.99611	595.169	0.415296	0.790097	0.0004908	0.0004908	0.656153	0.0004908	0.0004908	2.73178	0.0004908	0.0105894	0.0004908	0.0004908	0.134099	0.862582	0.0004908	0.0004908	0.356045	0.0475375	0.0004908	0.208618	0.0004908	0.0004908	0.0004908	0.0004908	0.0004908	9.07975	0.00281945	0.00356521	0.0004908	0.178269	0.302558	0.143917	0.234339	0.221585	11.9264	0.228071	0.0004908	0.149246	0.0004908	0.0004908	0.0004908	20.4594	0.721417	0.0004908	0.0816258	0.97325	0.0004908
Quercitrin	5.35396	449.11	0.915395	0.743261	0.0348262	0.0348262	0.0348262	0.0348262	0.0348262	0.0348262	0.0348262	0.0348262	0.0348262	0.0348262	0.0348262	21.4659	0.0348262	0.0348262	0.0348262	0.0348262	0.0348262	0.0348262	0.0348262	0.0348262	0.0348262	0.0348262	0.0348262	0.0348262	0.0348262	0.0348262	0.0348262	0.0348262	0.0348262	0.0348262	0.0348262	0.0348262	0.0348262	10.6745	16.2228	0.0348262	0.0348262	0.0348262	0.0348262	0.0348262	0.0348262	0.0348262	0.0348262	0.0348262	0.0348262
Dicaffeoylquinic acid	5.57844	517.135	0.248716	0.553442	0.429554	0.000646244	0.130527	11.2922	9.70515	0.000646244	0.000646244	4.9414	12.8798	0.709615	2.72318	0.000646244	0.000646244	0.000646244	0.000646244	0.000646244	0.000646244	0.000646244	0.000646244	0.000646244	0.000646244	2.63502	0.0859197	2.04301	0.000646244	0.000646244	0.000646244	0.000646244	0.11441	0.000646244	0.196192	0.116679	0.000646244	0.000646244	0.000646244	0.000646244	0.00408169	0.000646244	0.0247335	0.000646244	0.000646244	0.0220786	0.0274192	0.0136858	0.553123
Oxo-dihydroxy-octadecenoic acid	6.36347	351.217	0.975851	0.831726	0.000513622	0.498427	0.876248	0.433806	0.2971	4.86672	0.807645	0.361185	0.143378	0.287048	0.897463	0.890461	0.26064	0.171801	0.534421	0.308756	0.235201	0.396403	0.421679	0.137448	1.10336	1.23524	0.920062	1.957	0.000513622	0.000513622	1.1847	0.782171	0.437248	0.146765	1.72417	1.89274	0.840804	3.77286	2.38555	10.1856	0.924017	2.01064	1.69805	0.363649	0.000513622	0.407531	0.103263	0.713848	0.429806
Matairesinol	6.70753	359.151	1.60946	1.33738	0.00345785	0.238696	0.00345785	0.00345785	0.995261	0.00345785	0.00345785	1.69485	0.00345785	0.00345785	0.00345785	0.00345785	0.0310458	0.00345785	0.00345785	0.00345785	4.72899	0.175093	1.35485	0.00345785	0.00345785	0.00345785	0.00345785	0.00345785	0.00345785	0.86545	0.00345785	7.22603	13.0556	2.16121	0.15713	0.00345785	0.00345785	0.00345785	0.00345785	0.00345785	0.00345785	0.445523	0.00345785	0.00345785	0.00345785	0.00345785	0.00345785	0.00345785	2.06213
Hesperetin	6.45289	303.088	0.560344	0.775771	0.00348643	0.00348643	0.00348643	0.00348643	1.09637	0.00348643	0.00348643	0.00348643	0.00348643	0.00348643	0.00348643	0.00348643	0.00348643	0.00348643	0.00348643	0.00348643	0.00348643	0.00348643	0.00348643	0.00348643	8.40381	0.00348643	3.97696	0.00348643	0.00348643	0.00348643	0.00348643	0.00348643	0.00348643	0.00348643	0.00348643	0.00348643	0.00348643	2.65367	1.28613	0.00348643	0.00348643	0.00348643	0.954345	16.0084	12.988	0.00348643	1.90382	0.00348643	0.589131
Apigenin	6.47852	271.062	0.0547805	0.935822	0.000295202	0.000295202	0.0125531	0.661091	1.04871	0.000295202	0.000295202	0.000295202	0.000295202	0.000295202	0.000295202	0.00212647	0.000295202	0.000295202	0.000295202	0.000295202	0.000295202	0.174039	0.000295202	0.000295202	0.000295202	0.000295202	0.000295202	0.000295202	0.000295202	0.000295202	1.16224	0.000295202	0.000295202	2.66169	0.000295202	0.000295202	0.000295202	3.87678	6.49804	0.000295202	0.000295202	21.1459	9.21178	3.51147	0.000295202	0.000295202	0.000295202	0.000295202	0.000295202
Trihydroxy-octadecenoic acid	6.59298	353.232	2.11849	2.03923	0.338573	0.249623	2.26802	1.18522	0.153964	0.585419	0.400556	1.19965	1.36842	0.187482	1.84794	2.66148	1.51776	0.0723268	0.884916	0.0510613	1.15977	0.000849735	0.733119	0.151319	0.736749	0.34888	0.900185	1.58228	0.000849735	0.0642341	0.127081	0.148155	0.000849735	0.0156668	0.429705	0.386228	3.44935	0.0306088	0.000849735	0.504165	3.5174	0.0789187	2.82085	0.0290381	0.0715212	0.000849735	0.000849735	2.51701	0.708329
Amentoflavone	6.9223	539.102	0.151263	1.27842	0.00106587	0.00106587	0.116457	0.00106587	0.00106587	0.00106587	0.00106587	0.00106587	0.11737	0.00106587	0.0238875	0.00106587	0.00106587	0.00106587	0.00106587	0.00106587	0.00106587	0.00106587	1.12673	0.00106587	0.00106587	0.00106587	0.00106587	0.00106587	0.00106587	0.00106587	0.00106587	9.07229	0.00106587	38.3868	0.474007	0.0436268	0.00106587	0.0178706	0.0539718	0.00106587	0.00106587	0.00106587	0.439124	0.087369	0.00106587	0.00106587	0.00106587	0.00106587	0.00106587
Dihydrocapsiate	7.25055	309.207	0.696333	0.915964	0.00134473	0.00134473	2.58334	0.272648	0.27511	9.0389	0.272887	0.510019	0.416743	0.398511	0.8642	0.846113	0.350782	0.450513	0.140952	0.587413	0.00134473	0.00134473	0.559523	0.152216	0.00134473	0.542286	0.681521	1.50217	0.00134473	0.00134473	1.93558	3.42439	0.00134473	0.426546	2.35399	1.3133	0.758875	4.16308	2.38038	4.13631	0.00134473	2.9428	2.37629	0.00134473	0.00134473	0.629827	0.770267	0.38479	0.342114
Sequioaflavone	7.97886	553.115	0.0741226	1.07744	0.00147049	0.0260742	0.00147049	0.00147049	0.00147049	0.00147049	0.00147049	0.00147049	0.00147049	0.00147049	0.0441466	0.00147049	0.00147049	0.183964	0.00147049	0.00147049	0.00147049	0.00147049	0.00147049	0.00147049	0.00147049	0.00147049	0.00147049	0.00147049	0.00147049	0.00147049	0.00147049	0.00147049	0.00147049	48.309	0.613322	0.177248	0.00147049	0.00147049	0.00147049	0.00147049	0.00147049	0.00147049	0.583028	0.00147049	0.00147049	0.00147049	0.00147049	0.00147049	0.00147049
Robustaflavone	7.75765	539.102	0.58769	1.34848	0.00043811	0.00043811	0.00043811	0.00043811	0.00043811	0.00043811	0.00043811	0.00043811	0.00043811	0.00043811	0.00043811	0.00043811	0.0609295	0.00043811	0.00043811	0.00043811	0.00043811	0.00043811	0.0985159	0.00043811	0.00043811	0.00043811	0.00043811	0.167544	0.00043811	0.017348	0.00043811	8.61594	9.08938	30.28	0.882286	0.13225	0.00043811	0.14099	0.0635069	0.0266071	0.0820156	0.00043811	0.326927	0.00043811	0.00043811	0.00043811	0.00043811	0.00043811	0.00043811
Gingerglycolipid A	7.94071	699.36	0.337814	0.330449	0.000288646	0.144234	1.04538	0.810079	2.09252	2.27812	1.48781	0.13305	0.266335	0.377394	0.956948	1.05625	0.11385	1.79349	0.531216	0.499333	0.254879	1.00813	0.365936	0.323838	2.31715	0.0715455	1.9728	1.63594	0.000288646	2.44378	2.20093	0.0967289	0.0515589	1.36377	1.02267	1.2244	0.000288646	2.29733	0.000288646	3.90704	1.05974	3.01818	1.60909	3.93179	0.5858	1.14806	0.0800087	1.15198	0.0429333
Ginkgetin	8.42848	567.132	0.937041	1.4615	0.000485926	0.000485926	0.000485926	0.000485926	0.000485926	0.000485926	0.000485926	0.000485926	0.000485926	0.000485926	0.0242921	0.000485926	0.0294816	0.000485926	0.000485926	0.000485926	0.000485926	0.000485926	0.000485926	0.000485926	0.000485926	0.000485926	0.000485926	0.111813	0.000485926	0.000485926	0.000485926	10.4971	13.1328	24.9672	0.568565	0.114092	0.000485926	0.0614959	0.0490638	0.0183179	0.010541	0.0328726	0.352309	0.0130695	0.000485926	0.000485926	0.000485926	0.000485926	0.000485926
LysoPC(18:2)	8.80336	520.341	0.0892235	0.322626	0.237061	1.2013	1.01796	2.60035	1.33878	0.449138	0.266146	0.2128	0.715696	7.91669e-05	1.34545	0.607466	0.137647	7.91669e-05	7.91669e-05	0.0232456	0.0202191	4.19872	0.553437	1.02383	2.04259	0.0638503	2.39136	7.91669e-05	0.0950325	1.99073	7.91669e-05	0.0314858	0.358763	7.91669e-05	0.591039	0.0115378	0.288254	0.621134	0.740571	5.19077	4.49109	0.560608	0.948985	1.89829	4.10044	4.4721	0.296071	0.397019	0.0897492
LysoPC(16:0)	9.22232	496.342	0.355673	0.783002	3.71784e-05	0.232587	0.370078	1.66898	1.15025	2.06107	3.71784e-05	0.54159	0.426608	2.60294	0.76132	0.54488	3.71784e-05	3.71784e-05	0.831072	0.0523166	1.58644	4.07434	1.10266	0.319918	2.54569	0.703864	2.9994	0.0021998	0.447795	3.71784e-05	0.622826	0.0503547	0.537598	0.000963258	0.499465	0.708648	0.212966	3.71784e-05	1.98629	4.60155	3.78966	0.803963	0.812706	2.36701	1.37994	0.938032	3.71784e-05	0.17088	0.0800235
Sciadopitysin	9.11649	581.148	0.500609	1.40584	0.000375189	0.000375189	0.000375189	0.000375189	0.000375189	0.000375189	0.000375189	0.000375189	0.000375189	0.000375189	0.0288213	0.000375189	0.0376228	0.000375189	0.000375189	0.000375189	0.000375189	0.000375189	0.000375189	0.000375189	0.000375189	0.000375189	0.000375189	0.0954311	0.000375189	0.000375189	0.000375189	11.628	6.2839	30.8483	0.628072	0.000375189	0.000375189	0.0535968	0.0641215	0.000375189	0.000375189	0.0147948	0.235794	0.00814046	0.0595072	0.000375189	0.000375189	0.000375189	0.000375189
LysoPC(18:1)	9.63186	522.358	0.169549	0.355824	0.137933	0.456787	1.10053	0.717617	0.359923	5.05588	0.735452	0.61801	0.170491	1.13066	1.65756	3.19306	0.0065909	0.495569	1.10639	0.0848947	0.000118584	6.27452	0.836818	0.418801	0.000118584	0.155042	0.864062	0.67347	0.707826	2.88658	0.000118584	0.0196151	0.449808	0.238931	0.448389	0.141128	0.139543	0.000118584	0.941036	3.87717	2.07505	0.417248	0.695827	1.52622	2.66256	2.94864	1.21421	0.109036	0.0147922
N.I. (1)	4.9585	317.14	1.00598	1.43331	0.00219984	0.00219984	0.00219984	0.00219984	0.106087	0.00219984	0.00219984	0.00219984	0.00219984	0.00219984	0.00219984	0.00219984	0.00219984	0.00219984	0.00219984	0.00219984	0.559177	0.00219984	0.00219984	0.222393	3.55411	0.00219984	0.91837	0.127924	0.222126	4.20261	0.00219984	29.4083	6.51831	3.94353	0.00219984	0.00219984	0.00219984	0.00219984	0.00219984	0.00219984	0.00219984	0.00219984	0.00219984	0.00219984	0.00219984	0.00219984	0.00219984	0.133447	0.00219984
N.I. (2)	4.93335	533.202	1.20169	1.50044	0.0015062	0.0015062	0.0504741	0.489366	0.369991	0.338504	0.0998462	4.59304	0.146473	0.223766	1.18766	0.485238	0.424293	0.398466	0.231355	0.271782	0.0015062	0.0015062	0.534011	0.0015062	0.0194698	0.0015062	0.119772	0.0015062	1.26321	1.62648	0.0015062	24.3693	2.12457	5.16384	0.136249	0.0335407	0.0015062	0.0307565	0.0582855	0.0015062	0.0015062	0.0015062	0.955578	0.0287091	0.0015062	0.0015062	0.0266748	0.0802591	0.0015062
N.I. (3)	8.58517	677.375	0.416083	0.588932	0.530387	0.000522362	1.03813	0.0903912	1.06654	2.12834	0.000522362	0.171733	0.198606	1.37967	0.279972	0.383239	0.292317	1.20804	0.296059	0.544997	1.35455	2.46545	0.714562	0.34894	0.461562	0.0711136	0.859572	2.46109	0.224401	4.59735	0.577594	0.0925937	0.0171181	1.60319	0.789515	0.867828	0.0732392	1.64914	2.87986	2.70456	1.57147	1.30115	1.49143	4.87428	0.803965	1.24682	0.084747	0.668738	0.000522362
[truncated: 6 more columns]

## Sheet: NO correlation
	Quinic acid	Di-caffeoyl acid derivative	3-O-caffeoylquinic acid	Procyanidin trimer	Roseoside	Epicatechin	Nepetaside	4-p-coumaroylquinic acid	Rutin	Isoquercitrin	Isovitexin 7-O-glucoside	Quercitrin	Dicaffeoylquinic acid	Oxo-dihydroxy-octadecenoic acid	Matairesinol	Hesperetin	Apigenin	Trihydroxy-octadecenoic acid	Amentoflavone	Dihydrocapsiate	Sequioaflavone	Robustaflavone	Gingerglycolipid A	Ginkgetin	LysoPC(18:2)	LysoPC(16:0)	Sciadopitysin	LysoPC(18:1)	N.I. (1)	N.I. (2)	N.I. (3)	NO
Quinic acid	1	0.16837	-0.146961	-0.1068	-0.150386	-0.11528	-0.0476841	0.0218265	0.0653221	-0.0686382	-0.0909197	-0.0985613	-0.135727	-0.107959	0.352577	-0.0840155	-0.120006	0.203628	-0.0641634	-0.143848	-0.0485816	-0.0771606	-0.125625	-0.0878727	-0.135932	-0.124608	-0.0774696	-0.147812	-0.0854315	-0.095423	-0.161024	0.228464
Di-caffeoyl acid derivative	0.16837	1	-0.0801114	-0.0564212	-0.0849041	-0.0572151	-0.0625013	-0.0819563	0.00225025	-0.0439619	0.0439362	-0.0507959	-0.0752684	-0.0414813	-0.0748254	0.0241793	-0.0432763	0.258401	-0.0377301	-0.118351	-0.030863	-0.0429732	0.00495318	-0.0496532	0.310083	0.285646	-0.0444782	0.0659165	-0.049014	-0.0516673	0.0918554	0.168263
3-O-caffeoylquinic acid	-0.146961	-0.0801114	1	-0.0461315	-0.111652	-0.0511912	-0.0610554	0.637312	-0.0588263	0.562289	-0.0326136	-0.113552	0.578067	-0.186312	-0.0870919	-0.0347642	-0.112549	0.0156487	-0.0811093	-0.16202	-0.0724452	-0.107819	-0.146657	-0.118475	-0.0800667	0.0554614	-0.105781	-0.136813	-0.113745	-0.0366689	-0.163233	0.203179
Procyanidin trimer	-0.1068	-0.0564212	-0.0461315	1	0.165195	0.98948	0.0577325	-0.149328	-0.0730617	0.212182	-0.0704355	-0.0660406	-0.0946173	-0.114727	0.416004	-0.0856579	-0.0804943	-0.0610546	-0.0308537	-0.139716	-0.0401204	0.061358	-0.20899	0.122221	-0.149996	0.0339051	0.0276755	-0.125574	0.0681955	0.0100135	-0.0409666	0.0738114
Roseoside	-0.150386	-0.0849041	-0.111652	0.165195	1	0.152229	0.0416267	-0.198136	-0.0200922	0.0370659	-0.027433	0.457741	-0.165241	0.33397	0.0417256	0.077219	0.392919	-0.27203	0.125336	0.366016	0.10559	0.143345	0.237647	0.15204	0.0736564	0.129244	0.141932	0.0379959	0.116739	0.0658739	0.402243	-0.183036
Epicatechin	-0.11528	-0.0572151	-0.0511912	0.98948	0.152229	1	0.0692894	-0.155435	-0.0708987	0.194793	-0.0732602	-0.0719189	-0.103311	-0.118678	0.470761	-0.0874255	-0.0873938	-0.0739745	-0.0347634	-0.149378	-0.0436937	0.0863627	-0.221819	0.164098	-0.159566	0.0162062	0.0439281	-0.132133	0.0890642	0.0301723	-0.0578446	0.0879886
Nepetaside	-0.0476841	-0.0625013	-0.0610554	0.0577325	0.0416267	0.0692894	1	-0.040944	-0.0891633	0.0227439	-0.0504216	-0.0560752	-0.127779	-0.12791	0.157025	0.0184269	-0.00733071	-0.181891	0.0997554	-0.00806294	-0.0195917	0.102928	-0.098055	0.142255	-0.113312	-0.0557973	0.152603	-0.0735569	0.532494	0.510987	-0.0196312	-0.336287
4-p-coumaroylquinic acid	0.0218265	-0.0819563	0.637312	-0.149328	-0.198136	-0.155435	-0.040944	1	-0.16807	0.413388	-0.087757	-0.135125	0.569763	-0.177235	-0.0766482	-0.125655	-0.130404	0.244783	-0.103477	-0.192331	-0.0848927	-0.124566	-0.150802	-0.136348	-0.0776956	0.140316	-0.122682	-0.115449	-0.108032	-0.0629035	-0.0478981	0.108036
Rutin	0.0653221	0.00225025	-0.0588263	-0.0730617	-0.0200922	-0.0708987	-0.0891633	-0.16807	1	0.256405	0.708287	-0.0844681	-0.157291	0.15777	-0.117144	0.612063	-0.016531	-0.0887121	-0.0878513	0.133354	-0.0787493	-0.0927514	0.503017	-0.0919791	0.110813	0.247959	-0.0955323	0.129488	-0.0616061	-0.0812406	0.435702	0.229273
Isoquercitrin	-0.0686382	-0.0439619	0.562289	0.212182	0.0370659	0.194793	0.0227439	0.413388	0.256405	1	0.23785	-0.111619	0.00873445	-0.118666	-0.0515514	0.175955	0.0523643	-0.0798515	-0.0783938	-0.0892091	-0.065603	-0.0975054	0.102065	-0.106405	-0.12649	0.223823	-0.0946681	-0.129264	-0.0884661	-0.0926768	0.201626	0.149898
Isovitexin 7-O-glucoside	-0.0909197	0.0439362	-0.0326136	-0.0704355	-0.027433	-0.0732602	-0.0504216	-0.087757	0.708287	0.23785	1	-0.0396297	-0.0639646	0.0167187	-0.0887069	0.536601	0.0398152	0.0676357	-0.0427964	0.0133486	-0.0364256	-0.0502689	0.327548	-0.0543531	0.0020081	0.0564702	-0.0500237	0.0498839	-0.0552327	-0.0672161	0.446613	0.218513
Quercitrin	-0.0985613	-0.0507959	-0.113552	-0.0660406	0.457741	-0.0719189	-0.0560752	-0.135125	-0.0844681	-0.111619	-0.0396297	1	-0.0877775	0.155452	-0.0878095	0.00142017	0.147657	0.0348643	-0.0432803	0.168208	-0.0359156	-0.050882	-0.00589398	-0.0569673	-0.0627504	-0.0197005	-0.0506363	0.135138	-0.0570381	-0.0523254	0.113058	-0.0117282
Dicaffeoylquinic acid	-0.135727	-0.0752684	0.578067	-0.0946173	-0.165241	-0.103311	-0.127779	0.569763	-0.157291	0.00873445	-0.0639646	-0.0877775	1	-0.11968	-0.0720856	-0.0900267	-0.069191	0.0395053	-0.0634647	-0.127737	-0.0530437	-0.0772077	-0.0641301	-0.0838379	0.0458879	-0.0192431	-0.0760327	-0.136391	-0.0811545	-0.0256412	-0.176516	0.134178
Oxo-dihydroxy-octadecenoic acid	-0.107959	-0.0414813	-0.186312	-0.114727	0.33397	-0.118678	-0.12791	-0.177235	0.15777	-0.118666	0.0167187	0.155452	-0.11968	1	-0.129874	-0.0630297	0.156127	-0.0517177	-0.0787499	0.713129	-0.0743485	-0.0854736	0.543835	-0.0893522	0.313724	0.424053	-0.0845436	0.357779	-0.0531571	-0.0611802	0.317918	0.0690824
Matairesinol	0.352577	-0.0748254	-0.0870919	0.416004	0.0417256	0.470761	0.157025	-0.0766482	-0.117144	-0.0515514	-0.0887069	-0.0878095	-0.0720856	-0.129874	1	-0.111247	-0.0726971	0.0796609	0.13222	-0.0864494	0.0585292	0.314894	-0.26657	0.440256	-0.197889	-0.173778	0.285601	-0.189074	0.447492	0.375519	-0.189607	-0.0668693
Hesperetin	-0.0840155	0.0241793	-0.0347642	-0.0856579	0.077219	-0.0874255	0.0184269	-0.125655	0.612063	0.175955	0.536601	0.00142017	-0.0900267	-0.0630297	-0.111247	1	0.0674831	-0.173693	-0.0564898	-0.118069	-0.0471712	-0.0702049	0.374944	-0.0767921	0.32028	0.251333	-0.0676875	0.0843783	-0.0245706	-0.0868064	0.342052	0.190264
Apigenin	-0.120006	-0.0432763	-0.112549	-0.0804943	0.392919	-0.0873938	-0.00733071	-0.130404	-0.016531	0.0523643	0.0398152	0.147657	-0.069191	0.156127	-0.0726971	0.0674831	1	-0.0947038	0.0619214	0.263286	0.0741691	0.0455902	0.35946	0.0302896	-0.0518969	-0.00266478	0.0453339	-0.0933977	-0.0551094	-0.0440512	0.22254	-0.266544
Trihydroxy-octadecenoic acid	0.203628	0.258401	0.0156487	-0.0610546	-0.27203	-0.0739745	-0.181891	0.244783	-0.0887121	-0.0798515	0.0676357	0.0348643	0.0395053	-0.0517177	0.0796609	-0.173693	-0.0947038	1	-0.125084	-0.124435	-0.105755	-0.154672	-0.216253	-0.17024	-0.0192914	0.0240637	-0.152305	-0.104123	-0.144629	-0.11345	-0.177653	0.366201
Amentoflavone	-0.0641634	-0.0377301	-0.0811093	-0.0308537	0.125336	-0.0347634	0.0997554	-0.103477	-0.0878513	-0.0783938	-0.0427964	-0.0432803	-0.0634647	-0.0787499	0.13222	-0.0564898	0.0619214	-0.125084	1	0.00205894	0.972606	0.958406	0.0198921	0.883627	-0.130552	-0.151763	0.973291	-0.106969	0.315317	0.383031	0.0510034	-0.341118
Dihydrocapsiate	-0.143848	-0.118351	-0.16202	-0.139716	0.366016	-0.149378	-0.00806294	-0.192331	0.133354	-0.0892091	0.0133486	0.168208	-0.127737	0.713129	-0.0864494	-0.118069	0.263286	-0.124435	0.00205894	1	-0.0490152	-0.00938124	0.394824	-0.000933365	-0.0235831	0.118405	0.0153883	0.317491	0.159186	0.177217	0.228369	-0.210115
Sequioaflavone	-0.0485816	-0.030863	-0.0724452	-0.0401204	0.10559	-0.0436937	-0.0195917	-0.0848927	-0.0787493	-0.065603	-0.0364256	-0.0359156	-0.0530437	-0.0743485	0.0585292	-0.0471712	0.0741691	-0.105755	0.972606	-0.0490152	1	0.923891	0.0533395	0.826943	-0.108324	-0.127907	0.918628	-0.0840755	0.0977962	0.168224	0.080534	-0.288138
Robustaflavone	-0.0771606	-0.0429732	-0.107819	0.061358	0.143345	0.0863627	0.102928	-0.124566	-0.0927514	-0.0975054	-0.0502689	-0.050882	-0.0772077	-0.0854736	0.314894	-0.0702049	0.0455902	-0.154672	0.958406	-0.00938124	0.923891	1	-0.0216636	0.978275	-0.148381	-0.168455	0.992029	-0.124743	0.396937	0.42161	0.0082443	-0.339342
Gingerglycolipid A	-0.125625	0.00495318	-0.146657	-0.20899	0.237647	-0.221819	-0.098055	-0.150802	0.503017	0.102065	0.327548	-0.00589398	-0.0641301	0.543835	-0.26657	0.374944	0.35946	-0.216253	0.0198921	0.394824	0.0533395	-0.0216636	1	-0.0595384	0.379017	0.364946	-0.0215634	0.324252	-0.0948015	-0.152101	0.635328	0.0537819
Ginkgetin	-0.0878727	-0.0496532	-0.118475	0.122221	0.15204	0.164098	0.142255	-0.136348	-0.0919791	-0.106405	-0.0543531	-0.0569673	-0.0838379	-0.0893522	0.440256	-0.0767921	0.0302896	-0.17024	0.883627	-0.000933365	0.826943	0.978275	-0.0595384	1	-0.159016	-0.17681	0.963441	-0.135813	0.503072	0.498069	-0.0313982	-0.336593
LysoPC(18:2)	-0.135932	0.310083	-0.0800667	-0.149996	0.0736564	-0.159566	-0.113312	-0.0776956	0.110813	-0.12649	0.0020081	-0.0627504	0.0458879	0.313724	-0.197889	0.32028	-0.0518969	-0.0192914	-0.130552	-0.0235831	-0.108324	-0.148381	0.379017	-0.159016	1	0.687141	-0.149574	0.64033	-0.099836	-0.148105	0.360833	0.0910642
LysoPC(16:0)	-0.124608	0.285646	0.0554614	0.0339051	0.129244	0.0162062	-0.0557973	0.140316	0.247959	0.223823	0.0564702	-0.0197005	-0.0192431	0.424053	-0.173778	0.251333	-0.00266478	0.0240637	-0.151763	0.118405	-0.127907	-0.168455	0.364946	-0.17681	0.687141	1	-0.17216	0.558083	-0.132577	-0.168048	0.41049	0.19631
Sciadopitysin	-0.0774696	-0.0444782	-0.105781	0.0276755	0.141932	0.0439281	0.152603	-0.122682	-0.0955323	-0.0946681	-0.0500237	-0.0506363	-0.0760327	-0.0845436	0.285601	-0.0676875	0.0453339	-0.152305	0.973291	0.0153883	0.918628	0.992029	-0.0215634	0.963441	-0.149574	-0.17216	1	-0.126564	0.460632	0.497154	0.00855265	-0.3618
LysoPC(18:1)	-0.147812	0.0659165	-0.136813	-0.125574	0.0379959	-0.132133	-0.0735569	-0.115449	0.129488	-0.129264	0.0498839	0.135138	-0.136391	0.357779	-0.189074	0.0843783	-0.0933977	-0.104123	-0.106969	0.317491	-0.0840755	-0.124743	0.324252	-0.135813	0.64033	0.558083	-0.126564	1	-0.114494	-0.114739	0.475418	-0.101235
N.I. (1)	-0.0854315	-0.049014	-0.113745	0.0681955	0.116739	0.0890642	0.532494	-0.108032	-0.0616061	-0.0884661	-0.0552327	-0.0570381	-0.0811545	-0.0531571	0.447492	-0.0245706	-0.0551094	-0.144629	0.315317	0.159186	0.0977962	0.396937	-0.0948015	0.503072	-0.099836	-0.132577	0.460632	-0.114494	1	0.945379	-0.0770469	-0.318099
N.I. (2)	-0.095423	-0.0516673	-0.0366689	0.0100135	0.0658739	0.0301723	0.510987	-0.0629035	-0.0812406	-0.0926768	-0.0672161	-0.0523254	-0.0256412	-0.0611802	0.375519	-0.0868064	-0.0440512	-0.11345	0.383031	0.177217	0.168224	0.42161	-0.152101	0.498069	-0.148105	-0.168048	0.497154	-0.114739	0.945379	1	-0.0991969	-0.317041
N.I. (3)	-0.161024	0.0918554	-0.163233	-0.0409666	0.402243	-0.0578446	-0.0196312	-0.0478981	0.435702	0.201626	0.446613	0.113058	-0.176516	0.317918	-0.189607	0.342052	0.22254	-0.177653	0.0510034	0.228369	0.080534	0.0082443	0.635328	-0.0313982	0.360833	0.41049	0.00855265	0.475418	-0.0770469	-0.0991969	1	-0.132133
NO	0.228464	0.168263	0.203179	0.0738114	-0.183036	0.0879886	-0.336287	0.108036	0.229273	0.149898	0.218513	-0.0117282	0.134178	0.0690824	-0.0668693	0.190264	-0.266544	0.366201	-0.341118	-0.210115	-0.288138	-0.339342	0.0537819	-0.336593	0.0910642	0.19631	-0.3618	-0.101235	-0.318099	-0.317041	-0.132133	1
상관계수
		0.242481	0.308473	0.46039	0.29721	0.425336	0.742279	0.880409	0.652209	0.635765	0.530042	0.495892	0.347309	0.45551	0.0120302	0.56186	0.406474	0.156085	0.657994	0.318945	0.7376	0.594308	0.38469	0.543975	0.346575	0.388583	0.592828	0.30565	0.555263	0.509778	0.263942	0.110531
	50	50	50	50	50	50	50	50	50	50	50	50	50	50	50	50	50	50	50	50	50	50	50	50	50	50	50	50	50	50	50	50
	0.242481		0.580239	0.697145	0.557716	0.693092	0.666327	0.57152	0.987626	0.761782	0.761917	0.726096	0.603409	0.774862	0.605548	0.867627	0.76539	0.0700074	0.794758	0.413025	0.83151	0.766988	0.972767	0.732026	0.0284163	0.0443416	0.759068	0.649249	0.735349	0.721586	0.525799	0.242784
	50	50	50	50	50	50	50	50	50	50	50	50	50	50	50	50	50	50	50	50	50	50	50	50	50	50	50	50	50	50	50	50
	0.308473	0.580239		0.750396	0.440145	0.724049	0.673608	6.46755e-07	0.684893	2.14147e-05	0.822104	0.432356	1.10161e-05	0.195156	0.547573	0.810583	0.436457	0.914106	0.575515	0.260959	0.617099	0.456098	0.309486	0.412532	0.580451	0.702056	0.464706	0.343429	0.431566	0.800411	0.257358	0.15702
	50	50	50	50	50	50	50	50	50	50	50	50	50	50	50	50	50	50	50	50	50	50	50	50	50	50	50	50	50	50	50	50
	0.46039	0.697145	0.750396		0.251606	5.78101e-42	0.690455	0.30066	0.614099	0.139059	0.626924	0.648631	0.513375	0.427574	0.00265863	0.554211	0.578425	0.673612	0.83156	0.333188	0.782064	0.672082	0.145243	0.397804	0.298479	0.81518	0.848696	0.384885	0.63795	0.944976	0.777584	0.610458
	50	50	50	50	50	50	50	50	50	50	50	50	50	50	50	50	50	50	50	50	50	50	50	50	50	50	50	50	50	50	50	50
	0.29721	0.557716	0.440145	0.251606		0.291261	0.774093	0.167798	0.88985	0.798295	0.850007	0.000830727	0.251473	0.0177741	0.773571	0.594029	0.00476394	0.0559912	0.385793	0.00894724	0.465517	0.32066	0.0965487	0.291868	0.61121	0.371034	0.325502	0.793344	0.419461	0.649461	0.00378245	0.203264
	50	50	50	50	50	50	50	50	50	50	50	50	50	50	50	50	50	50	50	50	50	50	50	50	50	50	50	50	50	50	50	50
	0.425336	0.693092	0.724049	5.78101e-42	0.291261		0.632555	0.281095	0.624654	0.175233	0.613134	0.619666	0.475256	0.411726	0.000560224	0.546034	0.54618	0.609667	0.810587	0.300498	0.763193	0.550944	0.121578	0.254812	0.268347	0.911058	0.76196	0.360346	0.538505	0.835228	0.689885	0.543442
	50	50	50	50	50	50	50	50	50	50	50	50	50	50	50	50	50	50	50	50	50	50	50	50	50	50	50	50	50	50	50	50
	0.742279	0.666327	0.673608	0.690455	0.774093	0.632555		0.777703	0.538052	0.875422	0.728037	0.698914	0.376526	0.376035	0.276143	0.89893	0.959704	0.206156	0.490661	0.955682	0.892578	0.476901	0.498119	0.324391	0.433334	0.700335	0.290064	0.611692	6.87771e-05	0.000149519	0.892362	0.0169514
	50	50	50	50	50	50	50	50	50	50	50	50	50	50	50	50	50	50	50	50	50	50	50	50	50	50	50	50	50	50	50	50
	0.880409	0.57152	6.46755e-07	0.30066	0.167798	0.281095	0.777703		0.243331	0.00284613	0.544507	0.349472	1.56971e-05	0.218204	0.596767	0.384577	0.366718	0.0866634	0.474544	0.180857	0.557769	0.388742	0.29586	0.345088	0.591746	0.331096	0.396014	0.424652	0.455202	0.664307	0.741163	0.455187
	50	50	50	50	50	50	50	50	50	50	50	50	50	50	50	50	50	50	50	50	50	50	50	50	50	50	50	50	50	50	50	50
	0.652209	0.987626	0.684893	0.614099	0.88985	0.624654	0.538052	0.243331		0.0722748	8.72981e-09	0.559748	0.275322	0.273842	0.417837	2.3238e-06	0.909283	0.540119	0.544073	0.355884	0.586715	0.521752	0.000196814	0.52524	0.443612	0.0825251	0.509291	0.370124	0.670832	0.574895	0.00156366	0.10924
	50	50	50	50	50	50	50	50	50	50	50	50	50	50	50	50	50	50	50	50	50	50	50	50	50	50	50	50	50	50	50	50
	0.635765	0.761782	2.14147e-05	0.139059	0.798295	0.175233	0.875422	0.00284613	0.0722748		0.0962571	0.440282	0.951996	0.411773	0.722185	0.221599	0.717984	0.581472	0.58841	0.537842	0.650809	0.500542	0.480624	0.462062	0.381399	0.118163	0.513147	0.370958	0.541247	0.522089	0.160284	0.298798
	50	50	50	50	50	50	50	50	50	50	50	50	50	50	50	50	50	50	50	50	50	50	50	50	50	50	50	50	50	50	50	50
	0.530042	0.761917	0.822104	0.626924	0.850007	0.613134	0.728037	0.544507	8.72981e-09	0.0962571		0.784666	0.658988	0.908257	0.540143	5.89399e-05	0.783682	0.640718	0.767919	0.926693	0.801709	0.728829	0.0202333	0.707741	0.988957	0.696894	0.730101	0.730828	0.703228	0.642796	0.0011493	0.127376
	50	50	50	50	50	50	50	50	50	50	50	50	50	50	50	50	50	50	50	50	50	50	50	50	50	50	50	50	50	50	50	50
	0.495892	0.726096	0.432356	0.648631	0.000830727	0.619666	0.698914	0.349472	0.559748	0.440282	0.784666		0.544413	0.281042	0.544265	0.99219	0.306162	0.810047	0.765369	0.24294	0.80443	0.72565	0.967596	0.694356	0.665076	0.891985	0.726924	0.349425	0.693995	0.718185	0.434373	0.935573
	50	50	50	50	50	50	50	50	50	50	50	50	50	50	50	50	50	50	50	50	50	50	50	50	50	50	50	50	50	50	50	50
	0.347309	0.603409	1.10161e-05	0.513375	0.251473	0.475256	0.376526	1.56971e-05	0.275322	0.951996	0.658988	0.544413		0.407761	0.618852	0.534107	0.63304	0.785326	0.661492	0.376686	0.714479	0.594083	0.65816	0.56269	0.751671	0.894478	0.599726	0.344935	0.575302	0.859702	0.220108	0.352893
	50	50	50	50	50	50	50	50	50	50	50	50	50	50	50	50	50	50	50	50	50	50	50	50	50	50	50	50	50	50	50	50
	0.45551	0.774862	0.195156	0.427574	0.0177741	0.411726	0.376035	0.218204	0.273842	0.411773	0.908257	0.281042	0.407761		0.368689	0.663673	0.278932	0.721325	0.586712	6.21305e-09	0.607855	0.555067	4.46902e-05	0.537188	0.0265139	0.00214844	0.559395	0.010743	0.713895	0.672979	0.0244561	0.633575
	50	50	50	50	50	50	50	50	50	50	50	50	50	50	50	50	50	50	50	50	50	50	50	50	50	50	50	50	50	50	50	50
	0.0120302	0.605548	0.547573	0.00265863	0.773571	0.000560224	0.276143	0.596767	0.417837	0.722185	0.540143	0.544265	0.618852	0.368689		0.441817	0.615872	0.582377	0.360025	0.550542	0.686402	0.0259258	0.0613066	0.00137679	0.168338	0.22746	0.0443767	0.188498	0.00112068	0.00720344	0.187232	0.644515
	50	50	50	50	50	50	50	50	50	50	50	50	50	50	50	50	50	50	50	50	50	50	50	50	50	50	50	50	50	50	50	50
	0.56186	0.867627	0.810583	0.554211	0.594029	0.546034	0.89893	0.384577	2.3238e-06	0.221599	5.89399e-05	0.99219	0.534107	0.663673	0.441817		0.641473	0.227691	0.696794	0.414144	0.744958	0.628055	0.00729991	0.596076	0.0233573	0.0783021	0.640462	0.560166	0.865504	0.548891	0.0150433	0.185681
	50	50	50	50	50	50	50	50	50	50	50	50	50	50	50	50	50	50	50	50	50	50	50	50	50	50	50	50	50	50	50	50
	0.406474	0.76539	0.436457	0.578425	0.00476394	0.54618	0.959704	0.366718	0.909283	0.717984	0.783682	0.306162	0.63304	0.278932	0.615872	0.641473		0.512988	0.669243	0.0646936	0.608724	0.753232	0.0103532	0.834596	0.720399	0.985347	0.754575	0.518843	0.70386	0.761312	0.120341	0.0613325
	50	50	50	50	50	50	50	50	50	50	50	50	50	50	50	50	50	50	50	50	50	50	50	50	50	50	50	50	50	50	50	50
	0.156085	0.0700074	0.914106	0.673612	0.0559912	0.609667	0.206156	0.0866634	0.540119	0.581472	0.640718	0.810047	0.785326	0.721325	0.582377	0.227691	0.512988		0.386757	0.389245	0.464815	0.283495	0.131458	0.237212	0.894215	0.868254	0.291017	0.471772	0.316298	0.432769	0.217103	0.00891024
	50	50	50	50	50	50	50	50	50	50	50	50	50	50	50	50	50	50	50	50	50	50	50	50	50	50	50	50	50	50	50	50
	0.657994	0.794758	0.575515	0.83156	0.385793	0.810587	0.490661	0.474544	0.544073	0.58841	0.767919	0.765369	0.661492	0.586712	0.360025	0.696794	0.669243	0.386757		0.988678	4.521e-32	8.69054e-28	0.890941	1.95293e-17	0.366172	0.292757	2.48225e-32	0.459677	0.025716	0.0060419	0.725022	0.0153393
	50	50	50	50	50	50	50	50	50	50	50	50	50	50	50	50	50	50	50	50	50	50	50	50	50	50	50	50	50	50	50	50
	0.318945	0.413025	0.260959	0.333188	0.00894724	0.300498	0.955682	0.180857	0.355884	0.537842	0.926693	0.24294	0.376686	6.21305e-09	0.550542	0.414144	0.0646936	0.389245	0.988678		0.735343	0.948446	0.0045469	0.994867	0.870863	0.412808	0.91553	0.0246596	0.269504	0.218253	0.110684	0.143039
	50	50	50	50	50	50	50	50	50	50	50	50	50	50	50	50	50	50	50	50	50	50	50	50	50	50	50	50	50	50	50	50
	0.7376	0.83151	0.617099	0.782064	0.465517	0.763193	0.892578	0.557769	0.586715	0.650809	0.801709	0.80443	0.714479	0.607855	0.686402	0.744958	0.608724	0.464815	4.521e-32	0.735343		1.16615e-21	0.712955	1.36644e-13	0.453977	0.376047	5.46462e-21	0.56158	0.49926	0.242895	0.578237	0.0424411
	50	50	50	50	50	50	50	50	50	50	50	50	50	50	50	50	50	50	50	50	50	50	50	50	50	50	50	50	50	50	50	50
	0.594308	0.766988	0.456098	0.672082	0.32066	0.550944	0.476901	0.388742	0.521752	0.500542	0.728829	0.72565	0.594083	0.555067	0.0259258	0.628055	0.753232	0.283495	8.69054e-28	0.948446	1.16615e-21		0.881295	1.84627e-34	0.303772	0.242239	7.62078e-45	0.388064	0.00431653	0.00229324	0.954687	0.0159161
	50	50	50	50	50	50	50	50	50	50	50	50	50	50	50	50	50	50	50	50	50	50	50	50	50	50	50	50	50	50	50	50
	0.38469	0.972767	0.309486	0.145243	0.0965487	0.121578	0.498119	0.29586	0.000196814	0.480624	0.0202333	0.967596	0.65816	4.46902e-05	0.0613066	0.00729991	0.0103532	0.131458	0.890941	0.0045469	0.712955	0.881295		0.68128	0.00664045	0.00916483	0.88184	0.0216032	0.512551	0.291669	7.18125e-07	0.710678
	50	50	50	50	50	50	50	50	50	50	50	50	50	50	50	50	50	50	50	50	50	50	50	50	50	50	50	50	50	50	50	50
	0.543975	0.732026	0.412532	0.397804	0.291868	0.254812	0.324391	0.345088	0.52524	0.462062	0.707741	0.694356	0.56269	0.537188	0.00137679	0.596076	0.834596	0.237212	1.95293e-17	0.994867	1.36644e-13	1.84627e-34	0.68128		0.270022	0.219328	4.15674e-29	0.347003	0.000196446	0.000232647	0.828632	0.0168449
	50	50	50	50	50	50	50	50	50	50	50	50	50	50	50	50	50	50	50	50	50	50	50	50	50	50	50	50	50	50	50	50
	0.346575	0.0284163	0.580451	0.298479	0.61121	0.268347	0.433334	0.591746	0.443612	0.381399	0.988957	0.665076	0.751671	0.0265139	0.168338	0.0233573	0.720399	0.894215	0.366172	0.870863	0.453977	0.303772	0.00664045	0.270022		3.57091e-08	0.299856	5.50756e-07	0.490308	0.304682	0.0100439	0.529386
	50	50	50	50	50	50	50	50	50	50	50	50	50	50	50	50	50	50	50	50	50	50	50	50	50	50	50	50	50	50	50	50
	0.388583	0.0443416	0.702056	0.81518	0.371034	0.911058	0.700335	0.331096	0.0825251	0.118163	0.696894	0.891985	0.894478	0.00214844	0.22746	0.0783021	0.985347	0.868254	0.292757	0.412808	0.376047	0.242239	0.00916483	0.219328	3.57091e-08		0.231885	2.54224e-05	0.35872	0.243395	0.00306745	0.17183
	50	50	50	50	50	50	50	50	50	50	50	50	50	50	50	50	50	50	50	50	50	50	50	50	50	50	50	50	50	50	50	50
	0.592828	0.759068	0.464706	0.848696	0.325502	0.76196	0.290064	0.396014	0.509291	0.513147	0.730101	0.726924	0.599726	0.559395	0.0443767	0.640462	0.754575	0.291017	2.48225e-32	0.91553	5.46462e-21	7.62078e-45	0.88184	4.15674e-29	0.299856	0.231885		0.381118	0.00076216	0.000239886	0.952994	0.00983104
	50	50	50	50	50	50	50	50	50	50	50	50	50	50	50	50	50	50	50	50	50	50	50	50	50	50	50	50	50	50	50	50
	0.30565	0.649249	0.343429	0.384885	0.793344	0.360346	0.611692	0.424652	0.370124	0.370958	0.730828	0.349425	0.344935	0.010743	0.188498	0.560166	0.518843	0.471772	0.459677	0.0246596	0.56158	0.388064	0.0216032	0.347003	5.50756e-07	2.54224e-05	0.381118		0.428522	0.427525	0.000484734	0.484219
	50	50	50	50	50	50	50	50	50	50	50	50	50	50	50	50	50	50	50	50	50	50	50	50	50	50	50	50	50	50	50	50
	0.555263	0.735349	0.431566	0.63795	0.419461	0.538505	6.87771e-05	0.455202	0.670832	0.541247	0.703228	0.693995	0.575302	0.713895	0.00112068	0.865504	0.70386	0.316298	0.025716	0.269504	0.49926	0.00431653	0.512551	0.000196446	0.490308	0.35872	0.00076216	0.428522		5.18934e-25	0.594854	0.0243706
	50	50	50	50	50	50	50	50	50	50	50	50	50	50	50	50	50	50	50	50	50	50	50	50	50	50	50	50	50	50	50	50
	0.509778	0.721586	0.800411	0.944976	0.649461	0.835228	0.000149519	0.664307	0.574895	0.522089	0.642796	0.718185	0.859702	0.672979	0.00720344	0.548891	0.761312	0.432769	0.0060419	0.218253	0.242895	0.00229324	0.291669	0.000232647	0.304682	0.243395	0.000239886	0.427525	5.18934e-25		0.493104	0.0248751
	50	50	50	50	50	50	50	50	50	50	50	50	50	50	50	50	50	50	50	50	50	50	50	50	50	50	50	50	50	50	50	50
	0.263942	0.525799	0.257358	0.777584	0.00378245	0.689885	0.892362	0.741163	0.00156366	0.160284	0.0011493	0.434373	0.220108	0.0244561	0.187232	0.0150433	0.120341	0.217103	0.725022	0.110684	0.578237	0.954687	7.18125e-07	0.828632	0.0100439	0.00306745	0.952994	0.000484734	0.594854	0.493104		0.360343
	50	50	50	50	50	50	50	50	50	50	50	50	50	50	50	50	50	50	50	50	50	50	50	50	50	50	50	50	50	50	50	50
	0.110531	0.242784	0.15702	0.610458	0.203264	0.543442	0.0169514	0.455187	0.10924	0.298798	0.127376	0.935573	0.352893	0.633575	0.644515	0.185681	0.0613325	0.00891024	0.0153393	0.143039	0.0424411	0.0159161	0.710678	0.0168449	0.529386	0.17183	0.00983104	0.484219	0.0243706	0.0248751	0.360343
	50	50	50	50	50	50	50	50	50	50	50	50	50	50	50	50	50	50	50	50	50	50	50	50	50	50	50	50	50	50	50	50

## Sheet: Antioxidant (AO)
Peak Nr	Tentative metabolites	RT (min)	Mass	M1.VIP[1]	M1.VIP[2]	1_lar1_pos1	1_lar1_pos2	1_lar1_pos3	2_lar2_pos1	2_lar2_pos2	2_lar2_pos3	3_ama1_pos1	3_ama1_pos2	3_ama1_pos3	4_ama2_pos1	4_ama2_pos2	4_ama2_pos3	5_ama3-pos1	5_ama3-pos2	5_ama3-pos3	6_api1-pos1	6_api1-pos2	6_api1-pos3	7_ara1-pos1	7_ara1-pos2	7_ara1-pos3	8_ara2-pos1	8_ara2-pos2	8_ara2-pos3	9_fag1-pos1	9_fag1-pos2	9_fag1-pos3	10_ran1-pos1	10_ran1-pos2	10_ran1-pos3	11_ran2-pos1	11_ran2-pos2	11_ran2-pos3	12_com1-pos1	12_com1-pos2	12_com1-pos3	13_ast1-pos1	13_ast1-pos2	13_ast1-pos3	14_ast2-pos1	14_ast2-pos2	14_ast2-pos3	15_ela1-pos1	15_ela1-pos2
3266	Quinic acid	0.901103	215.053	1.37424	1.23193	77	77	77	77	77	77	77	77	77	77	77	77	77	77	77	77	77	69207	77	77	77	77	77	77	77	77	77	77	77	77	77	77	77	2102	1255	2273	77	77	77	77	77	77	77	77
7450	Chlorogenic acid	3.74898	377.086	0.0378396	0.483644	823938	794285	822286	415055	394128	373762	77	77	77	77	77	77	77	77	77	107199	97111	93651	475455	488372	472386	1064426	1059746	1075393	77	77	77	77	77	77	77	77	77	77	77	77	627097	676867	682726	468915	444732	423665	77	77
18977	Casuarictin	3.93676	937.097	3.00167	2.54471	77	77	77	77	77	77	77	77	77	77	77	77	77	77	77	77	77	77	77	77	77	77	77	77	362373	353277	362134	77	77	77	77	77	77	77	77	77	77	77	77	77	77	77	77	2385
8468	Roseoside	4.17281	409.186	0.16048	0.68721	271508	275410	269716	116760	115398	109339	48657	77	50269	43009	43724	45751	35618	35384	34235	54352	46630	50193	52177	51889	51088	205510	199028	208205	15000	14083	13993	28024	28587	28190	77	77	77	222742	211595	210165	138043	157351	150451	21383	27213	26460	149046	150446
5156	Epicatechin	4.18778	291.088	3.62554	2.95304	12142	11622	11315	77	77	77	77	77	77	77	77	77	77	77	77	77	77	77	77	77	77	10768	11720	11655	376102	358500	382687	77	77	77	77	77	77	77	77	77	77	77	77	77	77	77	77	77
13301	Vicenin-2	4.2616	595.167	0.395681	0.523536	49696	44552	46688	77	77	77	77	77	77	77	77	77	77	77	77	77	77	77	77	77	77	10945	77	12140	77	77	77	77	77	77	77	77	77	226216	77	225918	981020	1078831	1035971	77	510111	514616	56834	56561
9234	Ellagic acid pentoside	4.6872	435.06	3.40519	2.93609	77	77	77	77	77	77	77	77	77	77	77	77	77	77	77	77	77	77	77	77	77	77	77	77	95089	91743	92632	77	77	77	77	77	77	77	77	77	77	77	77	77	77	77	77	3933
9179	Isovitexin	5.23273	433.115	0.12694	0.108148	28168	77	32222	77	77	77	16887	77	77	6503	7316	7270	77	77	77	77	77	77	77	77	77	262231	265755	291679	6603	77	77	77	77	77	77	81884	74301	1106267	1102078	1034525	126170	77	135238	77	2780357	2861553	137348	36545
10452	Quercetin 3-O-glucuronide	4.9079	479.083	1.00431	0.907951	77	77	77	77	77	77	77	77	77	77	77	77	77	77	77	77	77	77	77	77	77	77	77	77	630682	77	77	77	77	77	77	77	77	77	77	77	7501	7521	7554	77	77	77	77	77
10085	Quercetin 3-O-glucoside	4.9079	465.106	1.25142	1.14983	137989	141104	140162	34638	37008	37072	229295	236759	242671	18473	19071	20328	77	77	77	77	77	184664	1348117	1380842	1384553	6422163	6689736	6620651	1039801	1016759	995705	77	77	77	77	77	77	319651	319011	306815	77	77	77	77	77	77	153235	151921
9237	Quercetin O-pentoside	5.15213	435.098	2.75474	2.24911	77	77	77	77	77	77	77	77	77	77	77	77	77	77	77	77	77	77	9517	9588	77	77	77	77	32464	77	77	77	77	77	18104	77	940	46873	77	42822	77	77	77	128705	121376	124265	5732	5000
9638	Quercitrin	5.35396	449.11	0.915395	0.743261	77	77	77	77	77	77	77	77	77	77	77	77	77	77	77	77	77	77	77	77	77	77	77	77	77	77	77	77	77	77	77	77	77	77	77	77	77	77	77	77	77	77	77	77
9179	Genistein 7-O-glucoside	5.23273	433.115	0.12694	0.108148	28168	77	32222	77	77	77	16887	77	77	6503	7316	7270	77	77	77	77	77	77	77	77	77	262231	265755	291679	6603	77	77	77	77	77	77	81884	74301	1106267	1102078	1034525	126170	77	135238	77	2780357	2861553	137348	36545
11433	Di-O-caffeoylquinic acid	5.57844	517.135	0.248716	0.553442	316829	325166	331407	310146	311735	320008	77	77	77	77	2337	2478	77	77	77	15802	14273	15346	142053	146512	142880	77	77	77	77	77	77	52037	50935	50572	77	77	77	16353	15748	14556	1318201	1359194	1359009	1200159	1151730	1117217	77	77
5760	3-O-Methylellagic acid	5.2733	317.03	2.84425	2.48188	77	77	77	77	77	77	77	77	77	77	77	77	77	77	77	77	77	77	77	77	77	77	77	77	80055	101469	100660	77	77	77	77	77	77	77	77	77	77	77	77	77	77	77	77	77
13303	Kaempferol 3-(p-coumaroyl-glucoside)	5.98822	595.149	1.84617	1.631	77	77	77	77	77	77	727158	682167	659457	77	77	77	77	77	77	25128	23820	21811	4391	4271	77	17110	77	20063	370998	356060	361089	77	77	77	77	77	77	77	77	77	77	77	77	77	77	77	77	77
5054	Luteolin	6.02747	287.057	0.283548	0.823313	77	77	77	77	77	77	77	77	77	68012	61105	56605	77	77	77	68536	62693	77	77	77	77	77	77	77	77	77	77	77	77	77	77	77	77	77	77	77	276550	277289	290796	1892529	1906389	1920944	581675	585197
19168	Chiisanoside	6.0536	955.504	0.132715	0.14217	77	77	77	77	77	77	77	77	77	77	77	77	77	77	77	77	77	77	77	77	1555	2558	77	4344	77	77	77	25336	23687	24699	77	77	77	77	77	77	77	77	77	77	77	77	297203	297185
6925	Matairesinol	6.70753	359.151	1.60946	1.33738	77	77	77	77	77	77	77	77	77	77	77	77	77	77	77	304956	287898	269966	77	77	77	77	77	77	38576	40294	39708	77	77	77	77	15792	77	77	77	77	77	77	77	34215	77	32196	77	77
16434	Quercetin-rhamnoside-rhamnoside-hexoside	6.63122	757.183	2.11955	1.78381	77	77	77	77	77	77	4509	3941	2898	77	77	77	77	77	77	77	77	77	77	77	77	77	77	77	57325	55743	58561	77	77	77	77	77	77	77	77	77	77	77	77	77	77	77	77	77
6777	Trihydroxy-octadecenoic acid	6.59298	353.232	2.11849	2.03923	250059	252225	77	32559	31392	30892	77	435158	502468	226331	224090	233826	268098	265915	260185	359697	361563	345709	591228	588707	574087	77	77	77	169209	160357	77	29810	31723	30508	77	77	67706	211326	201852	203381	77	170846	151278	77	41701	77	57554	56627
16884	Kaempferol 3-O-acetyl-rhamnogalactoside-7-O-rhamnoside	7.32519	783.2	2.49855	2.10536	77	77	77	77	77	77	77	77	77	77	77	77	77	77	77	10036	9413	9702	77	77	77	77	77	77	727589	736479	721575	77	77	77	77	77	77	77	77	77	77	77	77	77	77	77	77	77
12641	Ginkgetin	8.42848	567.132	0.937041	1.4615	11394	77	77	77	77	77	77	77	77	77	77	77	77	77	77	77	77	77	77	77	77	77	77	77	77	77	77	77	77	77	77	77	77	77	77	77	77	77	77	77	77	77	77	77
10918	LysoPC(16:0)	9.22232	496.342	0.355673	0.783002	1627098	1566807	1536396	1465225	1485120	1422967	450553	440297	432369	351172	352537	358015	320732	337476	337502	118003	119350	125834	4038971	4149991	3894519	4238746	4138460	4246509	3821364	41470	3690283	77	77	77	476466	484480	484183	801645	739078	758679	3507342	3423263	3439232	2384773	2313038	2449048	4225675	4310181
5250	N.I. (1)	0.926778	295.115	0.800853	0.945398	77	293203	77	648554	649869	652868	77	77	77	78117	79824	79431	77	77	77	77	77	77	174459	167944	170757	77	77	77	153051	77	148930	77	15233	16016	77	9983	9971	77	77	77	20030	22132	22690	77	55565	55389	77	77
12221	N.I. (2)	4.37591	549.194	2.15334	1.76466	55020	55513	58724	11812	11485	10862	14269	15051	14358	61793	60488	59019	70779	68166	68936	77	77	77	77	77	77	77	77	77	62750	58888	60323	77	77	77	77	77	77	77	77	77	77	77	9783	9424	11187	9375	77	77
5422	N.I. (3)	4.89504	303.015	3.34561	2.85931	77	77	77	77	77	77	77	77	77	77	77	77	77	77	77	77	77	77	77	77	77	77	77	77	253298	253839	252411	77	77	77	77	77	77	77	77	77	77	77	77	77	77	77	77	77
9635	N.I. (4)	5.16555	449.077	2.61165	2.28765	77	77	77	77	77	77	77	77	77	77	77	77	77	77	77	77	77	77	77	77	77	77	77	77	158569	11110	166099	77	77	77	77	77	77	77	77	77	77	77	77	77	77	77	77	77
[truncated: 106 more columns]

## Sheet: AO heatmap
Tentative metabolites	lar1	lar2	ama1	ama2	ama3	api1	ara1	ara2	fag1	ran1	ran2	com1	ast1	ast2	ela1	ela2	ara3	ara4	ara5	cel1	lil1	lil2	lil3	lil4	lau1	lau2	lau3	lau4	lam1	lam2	gra1	pin1	pin2	pla1	cup1	cup2	cup3	sol1	sol2	fab1	fab2	cuc1	cuc2	cuc3	cuc4	typ1	typ2	rut1	rut2
Quinic acid	0.0419396	0.0419396	0.0419396	0.0419396	0.0419396	12.593	0.0419396	0.0419396	0.0419396	0.0419396	0.0419396	1.02216	0.0419396	0.0419396	0.0419396	0.0419396	0.0419396	0.0419396	0.0419396	0.0419396	2.27708	4.93689	7.90643	6.76426	0.0419396	0.0419396	0.0419396	0.592964	0.911415	1.14835	0.478584	0.324079	0.0419396	0.0419396	0.0419396	0.0419396	0.174113	1.91615	3.47409	0.0419396	0.0419396	0.0419396	3.59682	0.0419396	0.0419396	0.0419396	0.457705	0.0419396	0.0419396
Chlorogenic acid	5.89371	2.85675	0.000557854	0.000557854	0.000557854	0.719561	3.46838	7.72679	0.000557854	0.000557854	0.000557854	0.000557854	4.79776	3.22954	0.000557854	0.000557854	7.26546	6.65367	1.83996	0.000557854	0.0065735	0.489163	0.1605	0.221241	0.0145211	0.0566209	0.0660368	0.00633925	0.0348743	0.0298005	0.842837	0.000557854	0.000557854	0.000557854	0.000557854	0.000557854	0.000557854	0.791853	1.2148	0.000557854	0.000557854	0.000557854	0.000557854	0.000557854	0.000557854	0.000557854	0.0117536	0.21615	0.176661
Casuarictin	0.00847045	0.00847045	0.00847045	0.00847045	0.00847045	0.00847045	0.00847045	0.00847045	39.5208	0.00847045	0.00847045	0.00847045	0.00847045	0.00847045	0.0931016	9.98794	0.00847045	0.00847045	0.00847045	0.00847045	0.00847045	0.00847045	0.00847045	0.00847045	0.00847045	0.00847045	0.00847045	0.00847045	0.00847045	0.00847045	0.00847045	0.00847045	0.00847045	0.00847045	0.00847045	0.00847045	0.00847045	0.00847045	0.00847045	0.00847045	0.00847045	0.00847045	0.00847045	0.00847045	0.00847045	0.00847045	0.00847045	0.00847045	0.00847045
Roseoside	1.7236	0.720768	0.208957	0.279623	0.222115	0.319072	0.32747	1.29326	0.0909168	0.178982	0.000487552	1.36029	0.941006	0.158414	0.950426	0.544359	0.0313405	0.0175772	1.12349	0.082449	0.10269	1.20871	0.112895	1.14885	2.11233	1.28559	1.71185	0.493259	1.10903	0.890854	1.1703	0.445791	1.42208	0.000487552	1.64958	1.60127	1.86624	0.199687	0.356196	6.16694	5.31169	1.63795	0.647376	2.29497	0.993884	1.15414	0.594043	1.45976	0.0998911
Epicatechin	0.0905892	0.000596542	0.000596542	0.000596542	0.000596542	0.000596542	0.000596542	0.088172	2.88532	0.000596542	0.000596542	0.000596542	0.000596542	0.000596542	0.000596542	1.05888	0.000596542	0.000596542	0.000596542	0.000596542	0.217818	0.000596542	0.000596542	0.000596542	19.29	0.000596542	8.88545	0.119603	0.000596542	0.000596542	0.0175838	4.31551	0.000596542	0.000596542	0.844683	11.865	0.000596542	0.000596542	0.000596542	0.000596542	0.000596542	0.000596542	0.000596542	0.000596542	0.000596542	0.118213	0.180383	0.000596542	0.00190842
Vicenin-2	0.309421	0.000507154	0.000507154	0.000507154	0.000507154	0.000507154	0.000507154	0.0508516	0.000507154	0.000507154	0.000507154	0.992817	6.7968	2.24993	0.371274	0.000507154	0.000507154	0.0124901	0.000507154	0.000507154	0.000507154	0.000507154	0.000507154	0.000507154	0.284274	0.294086	0.081957	0.00540965	0.647494	0.533755	0.000507154	0.0128765	0.000507154	0.419548	0.000507154	0.122479	0.000507154	0.000507154	0.000507154	2.52068	3.03075	3.74111	1.69442	13.6558	11.7933	0.000507154	0.311764	0.0037367	0.000507154
Ellagic acid pentoside	0.0207091	0.0207091	0.0207091	0.0207091	0.0207091	0.0207091	0.0207091	0.0207091	25.0539	0.0207091	0.0207091	0.0207091	0.0207091	0.0207091	0.366399	18.2873	0.0207091	0.0207091	0.0207091	0.0207091	0.0207091	0.0207091	0.0207091	0.0207091	0.0207091	0.0207091	0.0207091	0.0207091	0.664037	4.20879	0.0207091	0.0207091	0.101125	0.0207091	0.0207091	0.0207091	0.0207091	0.202519	0.170335	0.0207091	0.0207091	0.0207091	0.0207091	0.0207091	0.0207091	0.0964633	0.0207091	0.0207091	0.0207091
Isovitexin	0.0620428	0.00023702	0.0174851	0.0216386	0.00023702	0.00023702	0.00023702	0.841025	0.00693309	0.00023702	0.160334	3.32738	0.268299	5.78902	0.325149	0.0234988	0.00023702	0.0833941	0.0312733	0.00023702	0.00023702	0.00023702	0.00023702	0.021419	0.776461	4.64271	0.0258465	0.00023702	0.00023702	0.0273486	7.04093	0.0350471	0.0821535	3.7189	0.79256	0.164147	0.225393	0.00023702	0.00023702	1.44179	2.64017	9.03786	0.406536	4.45049	3.28091	0.0459121	0.181911	0.00023702	0.00023702
Quercetin 3-O-glucuronide	0.00148988	0.00148988	0.00148988	0.00148988	0.00148988	0.00148988	0.00148988	0.00148988	4.06869	0.00148988	0.00148988	0.00148988	0.145608	0.00148988	0.00148988	0.0232511	0.422757	40.8497	0.00148988	0.00148988	0.0619943	0.00148988	0.00148988	0.00148988	3.29926	0.00148988	0.00148988	0.00148988	0.00148988	0.00148988	0.0071011	0.0151116	0.00148988	0.00148988	0.00148988	0.00148988	0.0198263	0.00148988	0.598079	0.00148988	0.00148988	0.00148988	0.00148988	0.43198	0.00148988	0.00148988	0.00148988	0.00148988	0.00148988
Quercetin 3-O-glucoside	0.263931	0.0684407	0.44616	0.0364318	0.00014542	0.116347	2.58956	12.4221	1.92148	0.00014542	0.00014542	0.595201	0.00014542	0.00014542	0.289169	0.00014542	0.00014542	3.57942	3.02405	0.00014542	0.00343028	2.09569	0.156393	1.91337	5.82784	0.109092	0.0664086	0.596339	0.567346	0.0869909	0.0146308	0.0904929	0.018865	2.56106	0.122931	0.00014542	0.0242184	0.394537	0.671322	0.0319043	0.00635757	0.642105	0.00014542	1.92141	0.264198	6.4321	0.00014542	0.00014542	0.00014542
Quercetin O-pentoside	0.0014727	0.0014727	0.0014727	0.0014727	0.0014727	0.0014727	0.122292	0.0014727	0.207951	0.0014727	0.121903	0.572326	0.0014727	2.38658	0.068911	0.0014727	0.0014727	0.154882	0.208748	0.909658	0.0014727	0.0014727	0.0014727	0.022269	25.7321	0.439879	12.0823	0.918953	0.0014727	0.0014727	0.0014727	0.0014727	0.0404515	0.0014727	0.240637	2.08316	1.10899	0.0014727	0.397636	0.117306	0.218317	0.0014727	0.0972748	0.590885	0.336554	0.78321	0.0014727	0.0014727	0.0014727
Quercitrin	0.0348262	0.0348262	0.0348262	0.0348262	0.0348262	0.0348262	0.0348262	0.0348262	0.0348262	0.0348262	0.0348262	0.0348262	0.0348262	0.0348262	0.0348262	0.0348262	0.0348262	0.0348262	0.0348262	21.4659	0.0348262	0.0348262	0.0348262	0.0348262	0.0348262	0.0348262	0.0348262	0.0348262	0.0348262	0.0348262	0.0348262	0.0348262	0.0348262	0.0348262	0.0348262	0.0348262	0.0348262	0.0348262	0.0348262	10.6745	16.2228	0.0348262	0.0348262	0.0348262	0.0348262	0.0348262	0.0348262	0.0348262	0.0348262
Genistein 7-O-glucoside	0.0620428	0.00023702	0.0174851	0.0216386	0.00023702	0.00023702	0.00023702	0.841025	0.00693309	0.00023702	0.160334	3.32738	0.268299	5.78902	0.325149	0.0234988	0.00023702	0.0833941	0.0312733	0.00023702	0.00023702	0.00023702	0.00023702	0.021419	0.776461	4.64271	0.0258465	0.00023702	0.00023702	0.0273486	7.04093	0.0350471	0.0821535	3.7189	0.79256	0.164147	0.225393	0.00023702	0.00023702	1.44179	2.64017	9.03786	0.406536	4.45049	3.28091	0.0459121	0.181911	0.00023702	0.00023702
Di-O-caffeoylquinic acid	2.72318	2.63502	0.000646244	0.0136858	0.000646244	0.127069	1.20701	0.000646244	0.000646244	0.429554	0.000646244	0.130527	11.2922	9.70515	0.000646244	0.000646244	4.9414	12.8798	0.709615	0.000646244	0.000646244	0.000646244	0.000646244	0.000646244	0.000646244	0.000646244	0.000646244	0.000646244	0.000646244	0.0859197	2.04301	0.000646244	0.000646244	0.000646244	0.000646244	0.11441	0.000646244	0.196192	0.116679	0.000646244	0.000646244	0.000646244	0.00408169	0.000646244	0.0247335	0.000646244	0.000646244	0.0220786	0.0274192
3-O-Methylellagic acid	0.00898919	0.00898919	0.00898919	0.00898919	0.00898919	0.00898919	0.00898919	0.00898919	10.981	0.00898919	0.00898919	0.00898919	0.00898919	0.00898919	0.00898919	38.5875	0.00898919	0.00898919	0.00898919	0.00898919	0.00898919	0.00898919	0.00898919	0.00898919	0.00898919	0.00898919	0.00898919	0.00898919	0.00898919	0.00898919	0.00898919	0.00898919	0.00898919	0.00898919	0.00898919	0.00898919	0.00898919	0.00898919	0.00898919	0.00898919	0.00898919	0.00898919	0.00898919	0.00898919	0.00898919	0.00898919	0.00898919	0.00898919	0.00898919
Kaempferol 3-(p-coumaroyl-glucoside)	0.00123531	0.00123531	11.0631	0.00123531	0.00123531	0.378395	0.0467332	0.1992	5.81904	0.00123531	0.00123531	0.00123531	0.00123531	0.00123531	6.22227	14.6223	0.110611	0.00123531	0.00123531	0.00123531	0.00123531	0.00123531	0.0588349	0.00123531	0.516589	3.82446	0.00123531	0.00123531	0.00123531	0.00123531	0.00123531	0.00123531	1.7277	0.121285	0.00123531	0.0670062	0.00123531	0.00123531	0.00123531	0.0317651	0.00123531	1.62468	0.00123531	3.52518	0.00123531	0.00123531	0.00123531	0.00123531	0.00123531
Luteolin	8.92972e-05	8.92972e-05	8.92972e-05	0.0717941	8.92972e-05	0.0507587	8.92972e-05	8.92972e-05	8.92972e-05	8.92972e-05	8.92972e-05	8.92972e-05	0.326509	2.21111	0.683078	8.92972e-05	8.92972e-05	8.92972e-05	8.92972e-05	8.92972e-05	0.00756861	8.92972e-05	8.92972e-05	8.92972e-05	8.92972e-05	5.86946	8.92972e-05	8.92972e-05	8.92972e-05	8.92972e-05	1.13885	8.92972e-05	8.92972e-05	8.92972e-05	8.92972e-05	8.92972e-05	8.92972e-05	8.92972e-05	8.92972e-05	0.329095	0.159801	1.44973	8.92972e-05	24.24	13.3549	8.92972e-05	8.92972e-05	0.00418073	0.0962577
Chiisanoside	0.000394119	0.000394119	0.000394119	0.000394119	0.000394119	0.000394119	0.0029158	0.0119072	0.000394119	0.12578	0.000394119	0.000394119	0.000394119	0.000394119	1.52447	0.000394119	0.265643	23.9579	10.6768	0.000394119	0.000394119	0.000394119	0.00787384	0.0530337	0.000394119	0.000394119	0.000394119	0.000394119	0.000394119	0.000394119	0.000394119	0.000394119	0.000394119	0.000394119	0.000394119	0.000394119	0.000394119	8.27974	5.07858	0.000394119	0.000394119	0.000394119	0.000394119	0.000394119	0.000394119	0.000394119	0.000394119	0.000394119	0.000394119
Matairesinol	0.00345785	0.00345785	0.00345785	0.00345785	0.00345785	12.9156	0.00345785	0.00345785	1.775	0.00345785	0.238696	0.00345785	0.00345785	0.995261	0.00345785	0.00345785	1.69485	0.00345785	0.00345785	0.00345785	0.0310458	0.00345785	0.00345785	0.00345785	4.72899	0.175093	1.35485	0.00345785	0.00345785	0.00345785	0.00345785	0.00345785	0.86545	0.00345785	7.22603	13.0556	2.16121	0.15713	0.00345785	0.00345785	0.00345785	0.00345785	0.00345785	0.445523	0.00345785	0.00345785	0.00345785	0.00345785	0.00345785
Quercetin-rhamnoside-rhamnoside-hexoside	0.0402946	0.0402946	1.97949	0.0402946	0.0402946	0.0402946	0.0402946	0.0402946	29.9382	0.0402946	0.0402946	0.0402946	0.0402946	0.0402946	0.0402946	0.0402946	0.0402946	0.0402946	0.0402946	0.0402946	5.55211	0.0402946	0.0402946	0.0402946	0.0402946	0.0402946	0.681694	0.0402946	0.0402946	0.0402946	0.0402946	0.0402946	5.67456	0.0402946	0.0402946	0.0402946	0.0402946	0.0402946	0.0402946	0.0402946	0.490164	0.0402946	0.0402946	0.0402946	1.85163	0.0402946	0.0402946	0.0402946	0.0402946
Trihydroxy-octadecenoic acid	1.84794	0.34888	3.44935	2.51701	2.92146	3.92485	6.45218	0.000849735	1.21259	0.338573	0.249623	2.26802	1.18522	0.153964	0.585419	0.400556	1.19965	1.36842	0.187482	2.66148	1.51776	0.0723268	0.884916	0.0510613	1.15977	0.000849735	0.733119	0.151319	0.736749	0.900185	1.58228	0.000849735	0.0642341	0.127081	0.148155	0.000849735	0.0156668	0.429705	0.386228	0.0306088	0.000849735	0.504165	3.5174	0.0789187	2.82085	0.0290381	0.0715212	0.000849735	0.000849735
Kaempferol 3-O-acetyl-rhamnogalactoside-7-O-rhamnoside	0.00505884	0.00505884	0.00505884	0.00505884	0.00505884	0.638399	0.00505884	0.00505884	47.865	0.00505884	0.00505884	0.00505884	0.00505884	0.00505884	0.00505884	0.00505884	0.00505884	0.00505884	0.00505884	0.00505884	0.0786857	0.00505884	0.00505884	0.00505884	0.00505884	0.0492525	0.00505884	0.00505884	0.00505884	0.00505884	0.507373	0.00505884	0.00505884	0.00505884	0.00505884	0.00505884	0.00505884	0.619324	0.00505884	0.00505884	0.00505884	0.024462	0.00505884	0.00505884	0.00505884	0.00505884	0.00505884	0.00505884	0.00505884
Ginkgetin	0.0242921	0.000485926	0.000485926	0.000485926	0.000485926	0.000485926	0.000485926	0.000485926	0.000485926	0.000485926	0.000485926	0.000485926	0.000485926	0.000485926	0.000485926	0.000485926	0.000485926	0.000485926	0.000485926	0.000485926	0.0294816	0.000485926	0.000485926	0.000485926	0.000485926	0.000485926	0.000485926	0.000485926	0.000485926	0.000485926	0.111813	0.000485926	0.000485926	0.000485926	10.4971	13.1328	24.9672	0.568565	0.114092	0.0614959	0.0490638	0.0183179	0.010541	0.0328726	0.352309	0.0130695	0.000485926	0.000485926	0.000485926
LysoPC(16:0)	0.76132	0.703864	0.212966	0.17088	0.160255	0.0584533	1.94478	2.03173	1.21564	3.71784e-05	0.232587	0.370078	1.66898	1.15025	2.06107	3.71784e-05	0.54159	0.426608	2.60294	0.54488	3.71784e-05	3.71784e-05	0.831072	0.0523166	1.58644	4.07434	1.10266	0.319918	2.54569	2.9994	0.0021998	0.447795	3.71784e-05	0.622826	0.0503547	0.537598	0.000963258	0.499465	0.708648	3.71784e-05	1.98629	4.60155	3.78966	0.803963	0.812706	2.36701	1.37994	0.938032	3.71784e-05
N.I. (1)	1.46818	9.76576	0.0011561	1.18799	0.0011561	0.0011561	2.56825	0.0011561	1.51173	0.156779	0.100251	0.0011561	0.324569	0.555685	0.0011561	0.0011561	0.0011561	0.203609	0.0011561	0.0011561	0.0011561	0.0011561	0.0011561	0.0011561	0.0011561	0.0011561	9.17862	0.0011561	0.0011561	0.0011561	0.0011561	0.0011561	0.0011561	0.0011561	20.9742	0.0011561	0.0011561	0.24086	0.199295	0.0011561	0.0011561	0.0011561	0.144167	0.0011561	0.0011561	0.0011561	0.0795108	0.0011561	0.0011561
N.I. (2)	2.76956	0.558945	0.714704	2.96662	3.40156	0.00377986	0.00377986	0.00377986	2.97743	0.00377986	0.00377986	0.00377986	0.162599	0.490662	0.00377986	1.10138	2.58683	0.00377986	0.235939	0.925967	0.534547	0.746858	0.00377986	0.170961	0.118943	0.0564034	1.99148	0.0220737	0.590542	0.618163	0.00377986	1.90634	0.996934	0.00377986	10.3928	12.3093	0.29442	0.0433784	0.0349678	0.00377986	0.00377986	0.00377986	0.00377986	0.00377986	0.00377986	0.0614432	0.0266063	0.00377986	0.00377986
N.I. (3)	0.00929349	0.00929349	0.00929349	0.00929349	0.00929349	0.00929349	0.00929349	0.00929349	30.5578	0.00929349	0.00929349	0.00929349	0.00929349	0.00929349	0.00929349	18.9961	0.00929349	0.00929349	0.00929349	0.00929349	0.00929349	0.00929349	0.00929349	0.00929349	0.00929349	0.00929349	0.00929349	0.00929349	0.00929349	0.00929349	0.00929349	0.00929349	0.00929349	0.00929349	0.00929349	0.00929349	0.00929349	0.00929349	0.00929349	0.00929349	0.00929349	0.00929349	0.00929349	0.00929349	0.00929349	0.00929349	0.00929349	0.00929349	0.00929349
N.I. (4)	0.00501824	0.00501824	0.00501824	0.00501824	0.00501824	0.00501824	0.00501824	0.00501824	7.29444	0.00501824	0.00501824	0.00501824	0.00501824	0.00501824	0.00501824	42.3483	0.00501824	0.00501824	0.00501824	0.00501824	0.00501824	0.00501824	0.00501824	0.00501824	0.00501824	0.00501824	0.00501824	0.00501824	0.00501824	0.00501824	0.00501824	0.0819646	0.00501824	0.00501824	0.00501824	0.00501824	0.00501824	0.00501824	0.00501824	0.00501824	0.00501824	0.00501824	0.00501824	0.00501824	0.00501824	0.00501824	0.00501824	0.00501824	0.00501824
[truncated: 2 more columns]

## Sheet: AO correlation
	Quinic acid	Chlorogenic acid	Casuarictin	Roseoside	Epicatechin	Vicenin-2	Ellagic acid pentoside	Isovitexin	Quercetin 3-O-glucuronide	Quercetin 3-O-glucoside	Quercetin O-pentoside	Quercitrin	Genistein 7-O-glucoside	Di-O-caffeoylquinic acid	3-O-Methylellagic acid	Kaempferol 3-(p-coumaroyl-glucoside)	Luteolin	Chiisanoside	Matairesinol	Quercetin-rhamnoside-rhamnoside-hexoside	Trihydroxy-octadecenoic acid	Kaempferol 3-O-acetyl-rhamnogalactoside-7-O-rhamnoside	Ginkgetin	LysoPC(16:0)	N.I. (1)	N.I. (2)	N.I. (3)	N.I. (4)	ABTS	DPPH
Quinic acid	1	-0.115796	-0.0707982	-0.150386	-0.11528	-0.124601	-0.0801614	-0.16714	-0.0672987	-0.0686382	-0.096376	-0.0985613	-0.16714	-0.135727	-0.0719331	-0.128934	-0.101515	-0.0320661	0.352577	-0.0663203	0.203628	-0.0482457	-0.0878727	-0.124608	-0.114315	-0.145875	-0.0804968	-0.0672584	-0.307241	-0.29895
Chlorogenic acid	-0.115796	1	-0.08648	-0.13441	-0.140386	-0.0282382	-0.111328	-0.0801091	0.390895	0.408459	-0.0975509	-0.120393	-0.0801091	0.676516	-0.0878662	-0.166082	-0.101491	0.371803	-0.0800075	-0.104702	0.111058	-0.0715492	-0.117617	0.0394324	0.00811438	-0.0411376	-0.0983268	-0.0821156	-0.0706976	0.0661355
Casuarictin	-0.0707982	-0.08648	1	-0.123239	0.0781959	-0.064866	0.916932	-0.0856759	0.0683897	0.0430468	-0.0370348	-0.042461	-0.0856759	-0.0630521	0.485295	0.411174	-0.0447567	-0.0454224	0.0262906	0.930063	0.00636999	0.968858	-0.0421757	-0.00425959	0.0104773	0.120597	0.951349	0.388605	0.382954	0.538303
Roseoside	-0.150386	-0.13441	-0.123239	1	0.152229	0.280979	-0.126961	0.23103	-0.121873	0.0370659	0.168131	0.457741	0.23103	-0.165241	-0.0852892	-0.0822848	0.152592	-0.146781	0.0417256	-0.12329	-0.27203	-0.114595	0.15204	0.129244	0.0614627	0.0331643	-0.126207	-0.074973	0.0232543	-0.0807228
Epicatechin	-0.11528	-0.140386	0.0781959	0.152229	1	-0.0927976	0.0584815	-0.0931032	0.0263477	0.194793	0.872353	-0.0719189	-0.0931032	-0.103311	0.0243329	-0.0146179	-0.0758638	-0.077134	0.470761	0.0622902	-0.0739745	0.0781189	0.164098	0.0162062	0.093224	0.367042	0.0696601	0.0162467	0.593315	0.53746
Vicenin-2	-0.124601	-0.0282382	-0.064866	0.280979	-0.0927976	1	-0.0795786	0.432203	-0.0539276	-0.0464784	-0.0419084	0.0517665	0.432203	0.134681	-0.0659475	0.0212518	0.867174	-0.09526	-0.103331	-0.0434347	0.0293812	-0.0551245	-0.0779208	0.140553	-0.0977602	-0.142664	-0.0737986	-0.0616863	-0.0641857	-0.0653369
Ellagic acid pentoside	-0.0801614	-0.111328	0.916932	-0.126961	0.0584815	-0.0795786	1	-0.110648	0.0431449	0.00135137	-0.0513801	-0.0551913	-0.110648	-0.0812691	0.772693	0.60621	-0.0579624	-0.055818	-0.0073099	0.75778	-0.023582	0.795811	-0.0546847	-0.0132865	-0.0149454	0.0978781	0.987794	0.701661	0.444648	0.60222
Isovitexin	-0.16714	-0.0801091	-0.0856759	0.23103	-0.0931032	0.432203	-0.110648	1	-0.0724674	-0.0305781	-0.0164189	0.0245494	1	0.0910982	-0.0862555	0.00700613	0.417594	-0.121971	-0.104747	-0.0926969	-0.092568	-0.0673909	-0.0752683	0.338624	-0.0857397	-0.153612	-0.0971691	-0.0805847	-0.0395762	-0.0108723
Quercetin 3-O-glucuronide	-0.0672987	0.390895	0.0683897	-0.121873	0.0263477	-0.0539276	0.0431449	-0.0724674	1	0.201121	0.0377704	-0.0423002	-0.0724674	0.604283	-0.00250332	-0.0281554	-0.0352601	0.847134	-0.0328622	0.0600689	0.0417277	0.0754532	-0.0415598	-0.0648888	-0.0359745	-0.054392	0.0525238	-0.0111068	0.141479	0.17114
Quercetin 3-O-glucoside	-0.0686382	0.408459	0.0430468	0.0370659	0.194793	-0.0464784	0.00135137	-0.0305781	0.201121	1	0.259929	-0.111619	-0.0305781	0.00873445	-0.0472294	-0.0589786	0.0045502	0.18235	-0.0515514	0.0238113	-0.0798515	0.0588939	-0.106405	0.223823	-0.0952052	-0.149393	0.0170249	-0.0552372	0.164482	0.222454
Quercetin O-pentoside	-0.096376	-0.0975509	-0.0370348	0.168131	0.872353	-0.0419084	-0.0513801	-0.0164189	0.0377704	0.259929	1	-0.0307261	-0.0164189	-0.0443094	-0.0429965	-0.0563469	-0.0302711	-0.0555979	0.225958	-0.0391679	-0.0158073	-0.0302091	0.00959422	0.0710168	0.101322	0.018636	-0.0439939	-0.0408735	0.430513	0.412122
Quercitrin	-0.0985613	-0.120393	-0.042461	0.457741	-0.0719189	0.0517665	-0.0551913	0.0245494	-0.0423002	-0.111619	-0.0307261	1	0.0245494	-0.0877775	-0.0431416	-0.0861456	-0.054513	-0.0633995	-0.0878095	-0.0457924	0.0348643	-0.0361235	-0.0569673	-0.0197005	-0.0710401	-0.0617652	-0.0482776	-0.0403563	-0.151494	-0.190779
Genistein 7-O-glucoside	-0.16714	-0.0801091	-0.0856759	0.23103	-0.0931032	0.432203	-0.110648	1	-0.0724674	-0.0305781	-0.0164189	0.0245494	1	0.0910982	-0.0862555	0.00700613	0.417594	-0.121971	-0.104747	-0.0926969	-0.092568	-0.0673909	-0.0752683	0.338624	-0.0857397	-0.153612	-0.0971691	-0.0805847	-0.0395762	-0.0108723
Di-O-caffeoylquinic acid	-0.135727	0.676516	-0.0630521	-0.165241	-0.103311	0.134681	-0.0812691	0.0910982	0.604283	0.00873445	-0.0443094	-0.0877775	0.0910982	1	-0.0640627	-0.127111	-0.0410864	0.508438	-0.0720856	-0.0786611	0.0395053	-0.0523184	-0.0838379	-0.0192431	-0.00968722	-0.0618686	-0.0716895	-0.0599005	-0.0114095	0.0940299
3-O-Methylellagic acid	-0.0719331	-0.0878662	0.485295	-0.0852892	0.0243329	-0.0659475	0.772693	-0.0862555	-0.00250332	-0.0472294	-0.0429965	-0.0431416	-0.0862555	-0.0640627	1	0.739796	-0.0455272	-0.0462709	-0.0388596	0.233903	-0.0565059	0.254453	-0.0428518	-0.114545	-0.0344849	0.0397078	0.731082	0.994217	0.389895	0.485572
Kaempferol 3-(p-coumaroyl-glucoside)	-0.128934	-0.166082	0.411174	-0.0822848	-0.0146179	0.0212518	0.60621	0.00700613	-0.0281554	-0.0589786	-0.0563469	-0.0861456	0.00700613	-0.127111	0.739796	1	0.118332	-0.0752938	-0.0709559	0.261485	0.0463593	0.244488	-0.0844067	-0.00163629	-0.0856235	-0.0169195	0.581085	0.729101	0.271607	0.345667
Luteolin	-0.101515	-0.101491	-0.0447567	0.152592	-0.0758638	0.867174	-0.0579624	0.417594	-0.0352601	0.0045502	-0.0302711	-0.054513	0.417594	-0.0410864	-0.0455272	0.118332	1	-0.0655118	-0.0655515	-0.0282875	-0.0246988	-0.0374374	-0.0549381	0.0714671	-0.0728343	-0.107004	-0.0509473	-0.0425878	0.0417287	0.0328785
Chiisanoside	-0.0320661	0.371803	-0.0454224	-0.146781	-0.077134	-0.09526	-0.055818	-0.121971	0.847134	0.18235	-0.0555979	-0.0633995	-0.121971	0.508438	-0.0462709	-0.0752938	-0.0655118	1	-0.0909247	-0.0582776	-0.0332466	-0.0347814	-0.0563174	-0.00421164	-0.0641861	-0.104221	-0.0517795	-0.0432836	0.00286226	0.0390492
Matairesinol	0.352577	-0.0800075	0.0262906	0.0417256	0.470761	-0.103331	-0.0073099	-0.104747	-0.0328622	-0.0515514	0.225958	-0.0878095	-0.104747	-0.0720856	-0.0388596	-0.0709559	-0.0655515	-0.0909247	1	0.0258991	0.0796609	0.0470771	0.440256	-0.173778	0.254606	0.631212	0.00690636	-0.0442355	0.298733	0.18885
Quercetin-rhamnoside-rhamnoside-hexoside	-0.0663203	-0.104702	0.930063	-0.12329	0.0622902	-0.0434347	0.75778	-0.0926969	0.0600689	0.0238113	-0.0391679	-0.0457924	-0.0926969	-0.0786611	0.233903	0.261485	-0.0282875	-0.0582776	0.0258991	1	0.0380029	0.962284	-0.0530497	-0.0328543	0.00797222	0.105919	0.80821	0.1323	0.258271	0.396534
Trihydroxy-octadecenoic acid	0.203628	0.111058	0.00636999	-0.27203	-0.0739745	0.0293812	-0.023582	-0.092568	0.0417277	-0.0798515	-0.0158073	0.0348643	-0.092568	0.0395053	-0.0565059	0.0463593	-0.0246988	-0.0332466	0.0796609	0.0380029	1	0.0270926	-0.17024	0.0240637	-0.0451694	-0.0629841	-0.0148666	-0.0605669	-0.377803	-0.332474
Kaempferol 3-O-acetyl-rhamnogalactoside-7-O-rhamnoside	-0.0482457	-0.0715492	0.968858	-0.114595	0.0781189	-0.0551245	0.795811	-0.0673909	0.0754532	0.0588939	-0.0302091	-0.0361235	-0.0673909	-0.0523184	0.254453	0.244488	-0.0374374	-0.0347814	0.0470771	0.962284	0.0270926	1	-0.0355869	0.0238695	0.0198796	0.120047	0.845706	0.149162	0.310963	0.455373
Ginkgetin	-0.0878727	-0.117617	-0.0421757	0.15204	0.164098	-0.0779208	-0.0546847	-0.0752683	-0.0415598	-0.106405	0.00959422	-0.0569673	-0.0752683	-0.0838379	-0.0428518	-0.0844067	-0.0549381	-0.0563174	0.440256	-0.0530497	-0.17024	-0.0355869	1	-0.17681	0.240907	0.477548	-0.0479533	-0.0400852	0.215318	0.0543796
LysoPC(16:0)	-0.124608	0.0394324	-0.00425959	0.129244	0.0162062	0.140553	-0.0132865	0.338624	-0.0648888	0.223823	0.0710168	-0.0197005	0.338624	-0.0192431	-0.114545	-0.00163629	0.0714671	-0.00421164	-0.173778	-0.0328543	0.0240637	0.0238695	-0.17681	1	-0.110821	-0.191373	-0.0439028	-0.12039	0.0118894	0.106301
N.I. (1)	-0.114315	0.00811438	0.0104773	0.0614627	0.093224	-0.0977602	-0.0149454	-0.0857397	-0.0359745	-0.0952052	0.101322	-0.0710401	-0.0857397	-0.00968722	-0.0344849	-0.0856235	-0.0728343	-0.0641861	0.254606	0.00797222	-0.0451694	0.0198796	0.240907	-0.110821	1	0.517708	-0.00390753	-0.0377027	0.145913	0.0873371
N.I. (2)	-0.145875	-0.0411376	0.120597	0.0331643	0.367042	-0.142664	0.0978781	-0.153612	-0.054392	-0.149393	0.018636	-0.0617652	-0.153612	-0.0618686	0.0397078	-0.0169195	-0.107004	-0.104221	0.631212	0.105919	-0.0629841	0.120047	0.477548	-0.191373	0.517708	1	0.108195	0.0270774	0.371696	0.281356
N.I. (3)	-0.0804968	-0.0983268	0.951349	-0.126207	0.0696601	-0.0737986	0.987794	-0.0971691	0.0525238	0.0170249	-0.0439939	-0.0482776	-0.0971691	-0.0716895	0.731082	0.581085	-0.0509473	-0.0517795	0.00690636	0.80821	-0.0148666	0.845706	-0.0479533	-0.0439028	-0.00390753	0.108195	1	0.653593	0.436198	0.591169
N.I. (4)	-0.0672584	-0.0821156	0.388605	-0.074973	0.0162467	-0.0616863	0.701661	-0.0805847	-0.0111068	-0.0552372	-0.0408735	-0.0403563	-0.0805847	-0.0599005	0.994217	0.729101	-0.0425878	-0.0432836	-0.0442355	0.1323	-0.0605669	0.149162	-0.0400852	-0.12039	-0.0377027	0.0270774	0.653593	1	0.364291	0.445855
ABTS	-0.307241	-0.0706976	0.382954	0.0232543	0.593315	-0.0641857	0.444648	-0.0395762	0.141479	0.164482	0.430513	-0.151494	-0.0395762	-0.0114095	0.389895	0.271607	0.0417287	0.00286226	0.298733	0.258271	-0.377803	0.310963	0.215318	0.0118894	0.145913	0.371696	0.436198	0.364291	1	0.924425
DPPH	-0.29895	0.0661355	0.538303	-0.0807228	0.53746	-0.0653369	0.60222	-0.0108723	0.17114	0.222454	0.412122	-0.190779	-0.0108723	0.0940299	0.485572	0.345667	0.0328785	0.0390492	0.18885	0.396534	-0.332474	0.455373	0.0543796	0.106301	0.0873371	0.281356	0.591169	0.445855	0.924425	1
상관계수
		0.423254	0.625145	0.29721	0.425336	0.388609	0.580002	0.245988	0.642387	0.635765	0.505541	0.495892	0.245988	0.347309	0.619596	0.372192	0.483006	0.825043	0.0120302	0.647241	0.156085	0.73935	0.543975	0.388583	0.429245	0.3121	0.578413	0.642586	0.0299789	0.0349512
	50	50	50	50	50	50	50	50	50	50	50	50	50	50	50	50	50	50	50	50	50	50	50	50	50	50	50	50	50	50
	0.423254		0.550401	0.352051	0.330852	0.845657	0.441481	0.58025	0.00500424	0.00323144	0.500342	0.404953	0.58025	6.93872e-08	0.544004	0.249032	0.483108	0.00784653	0.580732	0.469297	0.442597	0.621471	0.415949	0.785713	0.9554	0.776679	0.496923	0.57077	0.625639	0.64816
	50	50	50	50	50	50	50	50	50	50	50	50	50	50	50	50	50	50	50	50	50	50	50	50	50	50	50	50	50	50
	0.625145	0.550401		0.393855	0.589355	0.654483	8.79174e-21	0.554127	0.636991	0.7666	0.798461	0.769689	0.554127	0.663561	0.000354166	0.00301389	0.757605	0.754112	0.856186	1.64408e-22	0.964981	9.41443e-31	0.771194	0.976579	0.942432	0.404151	3.45242e-26	0.00528902	0.00605291	5.52556e-05
	50	50	50	50	50	50	50	50	50	50	50	50	50	50	50	50	50	50	50	50	50	50	50	50	50	50	50	50	50	50
	0.29721	0.352051	0.393855		0.291261	0.0480883	0.379616	0.106478	0.39916	0.798295	0.243159	0.000830727	0.106478	0.251473	0.555924	0.569974	0.290098	0.309072	0.773571	0.393656	0.0559912	0.42811	0.291868	0.371034	0.671554	0.81915	0.382473	0.604835	0.872649	0.577343
	50	50	50	50	50	50	50	50	50	50	50	50	50	50	50	50	50	50	50	50	50	50	50	50	50	50	50	50	50	50
	0.425336	0.330852	0.589355	0.291261		0.521544	0.686645	0.520168	0.855877	0.175233	1.57476e-16	0.619666	0.520168	0.475256	0.866794	0.919745	0.600539	0.594436	0.000560224	0.667388	0.609667	0.589723	0.254812	0.911058	0.519624	0.00874298	0.630732	0.910837	5.60313e-06	5.70533e-05
	50	50	50	50	50	50	50	50	50	50	50	50	50	50	50	50	50	50	50	50	50	50	50	50	50	50	50	50	50	50
	0.388609	0.845657	0.654483	0.0480883	0.521544		0.582768	0.00172227	0.709929	0.74858	0.772605	0.721073	0.00172227	0.351074	0.649094	0.883536	3.84932e-16	0.510505	0.475167	0.764557	0.83949	0.703782	0.590669	0.330271	0.499418	0.322988	0.61052	0.670428	0.657882	0.652135
	50	50	50	50	50	50	50	50	50	50	50	50	50	50	50	50	50	50	50	50	50	50	50	50	50	50	50	50	50	50
	0.580002	0.441481	8.79174e-21	0.379616	0.686645	0.582768		0.444292	0.766083	0.992569	0.723071	0.70344	0.444292	0.574761	4.91216e-11	3.07717e-06	0.689285	0.70023	0.959818	1.87712e-10	0.870869	4.97009e-12	0.706039	0.927034	0.917953	0.498898	2.00821e-40	1.37519e-08	0.00121574	3.71453e-06
	50	50	50	50	50	50	50	50	50	50	50	50	50	50	50	50	50	50	50	50	50	50	50	50	50	50	50	50	50	50
	0.245988	0.58025	0.554127	0.106478	0.520168	0.00172227	0.444292		0.616991	0.833043	0.909895	0.865619	0	0.529232	0.55144	0.961486	0.00255012	0.398778	0.469104	0.521998	0.522579	0.64193	0.603409	0.0161544	0.553831	0.286847	0.502028	0.577997	0.78495	0.940265
	50	50	50	50	50	50	50	50	50	50	50	50	50	50	50	50	50	50	50	50	50	50	50	50	50	50	50	50	50	50
	0.642387	0.00500424	0.636991	0.39916	0.855877	0.709929	0.766083	0.616991		0.161355	0.794544	0.770537	0.616991	3.37119e-06	0.986234	0.846104	0.807931	8.85435e-15	0.82077	0.678594	0.77356	0.602517	0.774447	0.65437	0.804115	0.707542	0.717161	0.938979	0.327062	0.234705
	50	50	50	50	50	50	50	50	50	50	50	50	50	50	50	50	50	50	50	50	50	50	50	50	50	50	50	50	50	50
	0.635765	0.00323144	0.7666	0.798295	0.175233	0.74858	0.992569	0.833043	0.161355		0.0683091	0.440282	0.833043	0.951996	0.744654	0.68412	0.974982	0.204992	0.722185	0.869624	0.581472	0.68455	0.462062	0.118163	0.510749	0.300448	0.906585	0.703204	0.253687	0.120488
	50	50	50	50	50	50	50	50	50	50	50	50	50	50	50	50	50	50	50	50	50	50	50	50	50	50	50	50	50	50
	0.505541	0.500342	0.798461	0.243159	1.57476e-16	0.772605	0.723071	0.909895	0.794544	0.0683091		0.832247	0.909895	0.759955	0.766865	0.697525	0.834696	0.701357	0.114604	0.787116	0.913239	0.83503	0.947277	0.624075	0.48384	0.897789	0.761614	0.778076	0.00180387	0.00294101
	50	50	50	50	50	50	50	50	50	50	50	50	50	50	50	50	50	50	50	50	50	50	50	50	50	50	50	50	50	50
	0.495892	0.404953	0.769689	0.000830727	0.619666	0.721073	0.70344	0.865619	0.770537	0.440282	0.832247		0.865619	0.544413	0.7661	0.551949	0.70692	0.661819	0.544265	0.752172	0.810047	0.80332	0.694356	0.891985	0.623961	0.67003	0.739184	0.780814	0.293625	0.184471
	50	50	50	50	50	50	50	50	50	50	50	50	50	50	50	50	50	50	50	50	50	50	50	50	50	50	50	50	50	50
	0.245988	0.58025	0.554127	0.106478	0.520168	0.00172227	0.444292	0	0.616991	0.833043	0.909895	0.865619		0.529232	0.55144	0.961486	0.00255012	0.398778	0.469104	0.521998	0.522579	0.64193	0.603409	0.0161544	0.553831	0.286847	0.502028	0.577997	0.78495	0.940265
	50	50	50	50	50	50	50	50	50	50	50	50	50	50	50	50	50	50	50	50	50	50	50	50	50	50	50	50	50	50
	0.347309	6.93872e-08	0.663561	0.251473	0.475256	0.351074	0.574761	0.529232	3.37119e-06	0.951996	0.759955	0.544413	0.529232		0.658497	0.379049	0.77695	0.000163375	0.618852	0.587135	0.785326	0.718221	0.56269	0.894478	0.946766	0.66951	0.620786	0.679446	0.93732	0.516005
	50	50	50	50	50	50	50	50	50	50	50	50	50	50	50	50	50	50	50	50	50	50	50	50	50	50	50	50	50	50
	0.619596	0.544004	0.000354166	0.555924	0.866794	0.649094	4.91216e-11	0.55144	0.986234	0.744654	0.766865	0.7661	0.55144	0.658497		8.36589e-10	0.753562	0.749666	0.788753	0.102075	0.696712	0.0745494	0.767628	0.428314	0.812076	0.784251	1.65313e-09	3.53559e-48	0.00512687	0.000351009
	50	50	50	50	50	50	50	50	50	50	50	50	50	50	50	50	50	50	50	50	50	50	50	50	50	50	50	50	50	50
	0.372192	0.249032	0.00301389	0.569974	0.919745	0.883536	3.07717e-06	0.961486	0.846104	0.68412	0.697525	0.551949	0.961486	0.379049	8.36589e-10		0.413101	0.603287	0.624373	0.0666137	0.749203	0.0870548	0.560034	0.991002	0.554371	0.90716	9.66267e-06	1.92303e-09	0.056389	0.0139431
	50	50	50	50	50	50	50	50	50	50	50	50	50	50	50	50	50	50	50	50	50	50	50	50	50	50	50	50	50	50
	0.483006	0.483108	0.757605	0.290098	0.600539	3.84932e-16	0.689285	0.00255012	0.807931	0.974982	0.834696	0.70692	0.00255012	0.77695	0.753562	0.413101		0.651264	0.651065	0.845391	0.864809	0.796317	0.704738	0.621872	0.615204	0.45953	0.725312	0.769019	0.773555	0.820683
	50	50	50	50	50	50	50	50	50	50	50	50	50	50	50	50	50	50	50	50	50	50	50	50	50	50	50	50	50	50
	0.825043	0.00784653	0.754112	0.309072	0.594436	0.510505	0.70023	0.398778	8.85435e-15	0.204992	0.701357	0.661819	0.398778	0.000163375	0.749666	0.603287	0.651264		0.530019	0.687681	0.818709	0.81049	0.697675	0.976843	0.65788	0.471351	0.721006	0.765352	0.984261	0.787746
	50	50	50	50	50	50	50	50	50	50	50	50	50	50	50	50	50	50	50	50	50	50	50	50	50	50	50	50	50	50
	0.0120302	0.580732	0.856186	0.773571	0.000560224	0.475167	0.959818	0.469104	0.82077	0.722185	0.114604	0.544265	0.469104	0.618852	0.788753	0.624373	0.651065	0.530019		0.858305	0.582377	0.745449	0.00137679	0.22746	0.0743691	8.90218e-07	0.962034	0.760343	0.0350899	0.189031
	50	50	50	50	50	50	50	50	50	50	50	50	50	50	50	50	50	50	50	50	50	50	50	50	50	50	50	50	50	50
	0.647241	0.469297	1.64408e-22	0.393656	0.667388	0.764557	1.87712e-10	0.521998	0.678594	0.869624	0.787116	0.752172	0.521998	0.587135	0.102075	0.0666137	0.845391	0.687681	0.858305		0.793307	8.66978e-29	0.714449	0.820812	0.956181	0.464121	1.28474e-12	0.359733	0.0701531	0.00435969
	50	50	50	50	50	50	50	50	50	50	50	50	50	50	50	50	50	50	50	50	50	50	50	50	50	50	50	50	50	50
	0.156085	0.442597	0.964981	0.0559912	0.609667	0.83949	0.870869	0.522579	0.77356	0.581472	0.913239	0.810047	0.522579	0.785326	0.696712	0.749203	0.864809	0.818709	0.582377	0.793307		0.851847	0.237212	0.868254	0.755438	0.663902	0.918384	0.676076	0.00683131	0.0183229
	50	50	50	50	50	50	50	50	50	50	50	50	50	50	50	50	50	50	50	50	50	50	50	50	50	50	50	50	50	50
	0.73935	0.621471	9.41443e-31	0.42811	0.589723	0.703782	4.97009e-12	0.64193	0.602517	0.68455	0.83503	0.80332	0.64193	0.718221	0.0745494	0.0870548	0.796317	0.81049	0.745449	8.66978e-29	0.851847		0.806185	0.869308	0.891009	0.406311	1.0882e-14	0.301203	0.0279465	0.000890954
	50	50	50	50	50	50	50	50	50	50	50	50	50	50	50	50	50	50	50	50	50	50	50	50	50	50	50	50	50	50
	0.543975	0.415949	0.771194	0.291868	0.254812	0.590669	0.706039	0.603409	0.774447	0.462062	0.947277	0.694356	0.603409	0.56269	0.767628	0.560034	0.704738	0.697675	0.00137679	0.714449	0.237212	0.806185		0.219328	0.0919299	0.000453375	0.740875	0.782251	0.133175	0.707606
	50	50	50	50	50	50	50	50	50	50	50	50	50	50	50	50	50	50	50	50	50	50	50	50	50	50	50	50	50	50
	0.388583	0.785713	0.976579	0.371034	0.911058	0.330271	0.927034	0.0161544	0.65437	0.118163	0.624075	0.891985	0.0161544	0.894478	0.428314	0.991002	0.621872	0.976843	0.22746	0.820812	0.868254	0.869308	0.219328		0.443578	0.18308	0.762093	0.404964	0.934689	0.4625
	50	50	50	50	50	50	50	50	50	50	50	50	50	50	50	50	50	50	50	50	50	50	50	50	50	50	50	50	50	50
	0.429245	0.9554	0.942432	0.671554	0.519624	0.499418	0.917953	0.553831	0.804115	0.510749	0.48384	0.623961	0.553831	0.946766	0.812076	0.554371	0.615204	0.65788	0.0743691	0.956181	0.755438	0.891009	0.0919299	0.443578		0.000117957	0.978514	0.794904	0.311975	0.546441
	50	50	50	50	50	50	50	50	50	50	50	50	50	50	50	50	50	50	50	50	50	50	50	50	50	50	50	50	50	50
	0.3121	0.776679	0.404151	0.81915	0.00874298	0.322988	0.498898	0.286847	0.707542	0.300448	0.897789	0.67003	0.286847	0.66951	0.784251	0.90716	0.45953	0.471351	8.90218e-07	0.464121	0.663902	0.406311	0.000453375	0.18308	0.000117957		0.454518	0.851929	0.00786593	0.0477759
	50	50	50	50	50	50	50	50	50	50	50	50	50	50	50	50	50	50	50	50	50	50	50	50	50	50	50	50	50	50
	0.578413	0.496923	3.45242e-26	0.382473	0.630732	0.61052	2.00821e-40	0.502028	0.717161	0.906585	0.761614	0.739184	0.502028	0.620786	1.65313e-09	9.66267e-06	0.725312	0.721006	0.962034	1.28474e-12	0.918384	1.0882e-14	0.740875	0.762093	0.978514	0.454518		2.66151e-07	0.00154227	6.17538e-06
	50	50	50	50	50	50	50	50	50	50	50	50	50	50	50	50	50	50	50	50	50	50	50	50	50	50	50	50	50	50
	0.642586	0.57077	0.00528902	0.604835	0.910837	0.670428	1.37519e-08	0.577997	0.938979	0.703204	0.778076	0.780814	0.577997	0.679446	3.53559e-48	1.92303e-09	0.769019	0.765352	0.760343	0.359733	0.676076	0.301203	0.782251	0.404964	0.794904	0.851929	2.66151e-07		0.00930032	0.00117455
	50	50	50	50	50	50	50	50	50	50	50	50	50	50	50	50	50	50	50	50	50	50	50	50	50	50	50	50	50	50
	0.0299789	0.625639	0.00605291	0.872649	5.60313e-06	0.657882	0.00121574	0.78495	0.327062	0.253687	0.00180387	0.293625	0.78495	0.93732	0.00512687	0.056389	0.773555	0.984261	0.0350899	0.0701531	0.00683131	0.0279465	0.133175	0.934689	0.311975	0.00786593	0.00154227	0.00930032		9.90927e-22
	50	50	50	50	50	50	50	50	50	50	50	50	50	50	50	50	50	50	50	50	50	50	50	50	50	50	50	50	50	50
	0.0349512	0.64816	5.52556e-05	0.577343	5.70533e-05	0.652135	3.71453e-06	0.940265	0.234705	0.120488	0.00294101	0.184471	0.940265	0.516005	0.000351009	0.0139431	0.820683	0.787746	0.189031	0.00435969	0.0183229	0.000890954	0.707606	0.4625	0.546441	0.0477759	6.17538e-06	0.00117455	9.90927e-22
	50	50	50	50	50	50	50	50	50	50	50	50	50	50	50	50	50	50	50	50	50	50	50	50	50	50	50	50	50	50
